# Supplementary material for: Impacts 2 years after a scalable early childhood development intervention to increase psychosocial stimulation in the home: A follow-up of a cluster randomised controlled trial in Colombia
Source: PLoS Med. 2018 Apr 24;15(4):e1002556. doi: 10.1371/journal.pmed.1002556 (PMC5915272; doi:10.1371/journal.pmed.1002556)
Supplement: S1 Data — (ZIP) [file pmed.1002556.s013.zip]

Archive with 5 entries (3 files):
- S1_data/
- S1_data/DATA/
- S1_data/DATA/dataset_excel.xls
- S1_data/DATA/FU2_dataset.dta
- S1_data/DATA/readme.txt
