# Supplementary material for: Impacts 2 years after a scalable early childhood development intervention to increase psychosocial stimulation in the home: A follow-up of a cluster randomised controlled trial in Colombia
Source: PLoS Med. 2018 Apr 24;15(4):e1002556. doi: 10.1371/journal.pmed.1002556 (PMC5915272; doi:10.1371/journal.pmed.1002556)
Supplement: S1 Data — (ZIP) [file pmed.1002556.s013.zip › S1_data/DATA/dataset_excel.xls]

## Sheet: Sheet1
ID (follow-up 2)	ID (previous waves)	Household ID	Cluster ID	(mun) Intervention Group	HH interviewer ID	Tester ID	WM Cognitive 6 - Raw score - FU2	WM Cognitive 12 - Raw score - FU2	WM Cognitive 16 - Raw score - FU2	Pencil Tapping Test - Raw score - FU2	WM Cognitive 5 - S.E. of IRT score - FU2	WM Cognitive 5 - IRT/GRM score (empirical Bayes means) - FU2	WM Cognitive 21 - S.E. of IRT score - FU2	WM Cognitive 21 - IRT/GRM score (empirical Bayes means) - FU2	WM Cognitive 13 - S.E. of IRT score - FU2	WM Cognitive 13 - IRT/GRM score (empirical Bayes means) - FU2	WM Achievement 14 - S.E. of IRT score - FU2	WM Achievement 14 - IRT/GRM score (empirical Bayes means) - FU2	TVIP/Peabody - S.E. of IRT score - FU2	TVIP/Peabody - IRT/GRM score (empirical Bayes means) - FU2	Daberon - S.E. of IRT score - FU2	Daberon - IRT/GRM score (empirical Bayes means) - FU2	SDQ Emotional Symptoms - S.E. of IRT score - FU2	SDQ Conduct Problems - S.E. of IRT score - FU2	SDQ Hyperactivity - S.E. of IRT score - FU2	SDQ Peer Problems - S.E. of IRT score - FU2	SDQ Prosocial Problems - S.E. of IRT score - FU2	CBQ Inhibitory Control - S.E. of IRT score - FU2	CBQ Attention Focusing - S.E. of IRT score - FU2	Household size- BL	Home Ownership- BL	Crowding (number of rooms/household size)- BL	Wealth Index- BL	Bayley Cogntiive Raw Score- BL	Bayley Receptive Language Raw Score- BL	Bayley Expressive Language Raw Score- BL	Bayley Fine Motor Raw Score- BL	Bayley Gross Motor Raw Score- BL	FCI - play materials - BL	FCI - play activities - BL	Stunted: Z score height for age <-2 SD- BL	Anaemic- BL	Depression Score (CES-D 10)- BL	Age (years)- BL	Education (years)- BL	Married- BL	Divorced- BL	Single- BL	Age (months) - BL
500200102	500200102	5002001	5002	Control	51941190	1032386793	3	6	1	8	0.87554	-0.438329	0.453805	-1.13673	0.674381	0.216005	0.413915	-0.417467	0.267107	0.25522	0.202855	-0.888843	0.734128	0.729569	0.725894	0.691461	0.617925	0.603091	0.533821	8	0	0.375	-1.45719	56	20	16	34	45	2	3	0	0	5	22	9	0	0	1	15
500200202	500200202	5002002	5002	Control	51941190	1032386793	15	19	4	13	0.867811	0.28057	0.393527	-0.695373	0.674381	0.216005	0.482569	2.00598	0.3536	0.2932	0.506413	2.91124	0.734128	0.690437	0.794143	0.765215	0.657543	0.593666	0.566319	6	1	0.333333	0.238052	61	23	19	36	55	2	0	0	0	3	39	5	1	0	0	21
500200302	500200302	5002003	5002	Control	51941190	1032386793	9	18	2	7	0.881647	-0.723996	0.398547	-0.509751	0.674381	0.216005	0.398915	0.114053	0.315606	0.0198454	0.202952	-0.569612	0.617689	0.680153	0.725894	0.632462	0.665722	0.548472	0.494698	5	1	0.4	1.21354	37	11	14	28	39	4	1	1	0	8	17	11	1	0	0	11
500200602	500200602	5002006	5002	Control	51941190	1032386793	6	14	4	8	0.881647	-0.723996	0.454194	-1.60766	0.496145	-1.47097	0.413722	-1.40966	0.271508	0.0903623	0.202323	-0.643517	0.603193	0.680153	0.727524	0.712133	0.62078	0.679792	0.569334	9	0	0.444444	-1.4281	44	16	17	33	49	4	4	1	0	6	33	5	1	0	0	16
500200702	500200702	5002007	5002	Control	52890349	1032386793	6	16	5	11	0.86846	0.123413	0.359203	-0.185404	0.480743	-0.978722	0.454525	1.3781	0.292612	0.861589	0.272445	0.797319	0.734128	0.729569	0.780452	0.789603	0.734252	0.658859	0.595077	3	0	1.66667	0.109192	59	24	27	38	55	3	7	1	0	6	27	11	1	0	0	17
500200902	500200902	5002009	5002	Control	51941190	1032386793	12	8	5	8	0.867811	0.28057	0.451886	-1.32339	0.489656	-1.39539	0.416874	0.897431	0.288363	0.717321	0.202189	-0.797888	0.684383	0.698661	0.777226	0.765215	0.668036	0.587985	0.48823	12	1	0.333333	0.214474	51	18	17	34	43	4	0	0	0	18	43	1	1	0	0	14
500201302	500201302	5002013	5002	Control	51941190	1032386793	15	13	11	8	0.87554	-0.438329	0.485437	-2.25536	0.599269	-0.147101	0.434417	-1.0463	0.350492	-0.567149	0.219524	-1.48408	0.700515	0.669605	0.749367	0.67564	0.591826	0.550846	0.496228	3	0	0.666667	0.431389	44	16	17	31	38	3	3	0	0	1	24	11	1	0	0	13
500201402	500201402	5002014	5002	Control	51941190	1032386793	12	19	9	14	0.545929	0.554638	0.407647	-0.221921	0.674381	0.216005	0.400402	0.561183	0.322129	-0.21746	0.305216	1.16844	0.680353	0.67074	0.734329	0.789603	0.610045	0.591883	0.469382	4	0	0.25	-2.10484	62	22	21	37	55	5	5	1	0	0	23	8	0	1	0	24
500201601	500201602	5002016	5002	Control	51941190	1032386793	7	14	0	7	0.87554	-0.438329	0.471651	-2.05175	0.518628	-0.584271	0.445845	-0.628074	0.361281	-0.908365	0.208104	-0.307234	0.658642	0.731082	0.805185	0.764924	0.700405	0.655506	0.556789	5	0	0.6	-0.337584	43	17	17	35	43	3	3	0	0	8	33	5	1	0	0	14
500201702	500201702	5002017	5002	Control	51941190	1032386793	1	13	2	14	0.881647	-0.723996	0.387507	-0.991068	0.48656	-1.31749	0.413341	-0.306531	0.363243	-0.764455	0.223443	0.0769151	0.627312	0.67396	0.716772	0.745297	0.668036	0.580428	0.449264	5	0	1.2	1.96316	42	21	17	30	42	4	6	0	0	12	30	12	0	0	1	11
500201802	500201802	5002018	5002	Control	51941190	1032386793	9	19	3	2	0.557189	0.445786	0.361349	-0.0358322	0.499852	-1.48717	0.409242	0.77142	0.303198	-0.104579	0.205311	-0.421309	0.617689	0.707962	0.762651	0.67564	0.692552	0.663658	0.544922	6	1	0.666667	0.178901	55	20	20	38	49	4	5	0	0	6	18	2	1	0	0	19
500202002	500202002	5002020	5002	Control	51941190	1032386793	16	22	5	16	0.86814	0.558918	0.386643	-1.05184	0.506249	-1.57587	0.414717	0.864285	0.273764	0.601007	0.287902	0.978496	0.658642	0.67074	0.741665	0.789603	0.665842	0.545244	0.464022	3	0	0.666667	-0.909936	58	21	22	35	55	3	6	0	0	7	20	13	1	0	0	20
500202102	500202102	5002021	5002	Control	51941190	1032386793	12	6	7	8	0.867811	0.28057	0.452129	-1.45401	0.493003	-1.39362	0.435525	-0.899676	0.356511	-1.67126	0.202298	-0.819579	0.628724	0.71503	0.740166	0.732182	0.614271	0.624013	0.593278	9	1	0.333333	0.0392833	39	15	17	34	47	2	4	0	0	18	37		1	0	0	16
500202302	500202302	5002023	5002	Control	51941190	1032386793	14	19	2	5	0.867811	0.28057	0.414057	-0.0373265	0.500925	-0.716081	0.406905	0.726186	0.35083	0.55441	0.229308	0.185479	0.613075	0.67074	0.716772	0.689877	0.613005	0.598484	0.463693	4	1	0.25	-0.136395	52	19	18	36	55	2	2	1	0	6	22	11	0	0	1	17
500202401	500202402	5002024	5002	Control	51941190	1032386793	12	21	4	10	0.867811	0.28057	0.461399	-1.84596	0.557342	-0.374923	0.398195	0.155172	0.306304	-0.387935	0.218919	-0.0163239	0.660596	0.67074	0.740145	0.7213	0.621067	0.612824	0.584549	4	0	0.75	0.466293	39	15	17	35	48	4	3	1	0	18	25	5	1	0	0	17
503400102	503400102	5034001	5034	Nutrici�n	51941190	1013623944	12	31	5	13	0.86846	0.123413	0.385233	1.64842	0.526588	0.433347	0.429655	1.07225	0.354178	1.5268	0.347207	1.58788	0.674914	0.677407	0.77921	0.742067	0.734252	0.654709	0.56695	4	1	0.75	0.831413	59	25	24	37	56	3	3	1	1	15	27	8	0	1	0	23
503400202	503400202	5034002	5034	Nutrici�n	51941190	1013623944	4	10	2	6	0.87554	-0.438329	0.408749	-0.189457	0.531387	0.659296	0.397031	0.26087	0.338092	0.393218	0.202309	-0.645967	0.643205	0.729569	0.741665	0.789603	0.734252	0.609612	0.515259	6	1	0.833333	1.54473	56	21	22	36	47	6	6	0	0	3	28	11	1	0	0	15
503400301	503400302	5034003	5034	Nutrici�n	51941190	1013623944	9	12	1	5	0.87554	-0.438329	0.367095	0.395804	0.488541	0.213932	0.407102	0.730173	0.351391	1.5022	0.206814	-0.355711	0.624103	0.69107	0.740166	0.666671	0.670719	0.53278	0.451514	6	1	0.5	1.40511	58	22	20	37	54	3	4	0	1	12	35	7	0	1	0	17
503400601	503400602	5034006	5034	Nutrici�n	51941190																		0.713288	0.694793	0.738635	0.69926	0.667566	0.553246	0.485763	4	1	0.75	0.814081	60	23	22	40	55	4	3	0	0							20
503400802	503400802	5034008	5034	Nutrici�n	51941190	1013623944	7	5	4	6	0.867811	0.28057	0.45235	-1.48105	0.486239	-0.87993	0.422454	-1.24057	0.270861	-0.435577	0.241115	-1.9185	0.684054	0.778058	0.749425	0.66041	0.714305	0.694959	0.558471	6	0	0.166667	-0.920594	45	21	17	32	47	4	3	0	1	24	36	3	1	0	0	11
503401402	503401402	5034014	5034	Nutrici�n	48601003	1032386793	16	18	10	3	0.874325	-0.371071	0.358119	-0.260147	0.48735	-0.841406	0.461245	1.46534	0.356952	1.55099	0.294179	1.04877	0.700515	0.708607	0.729425	0.660413	0.734252	0.589199	0.468415	8	1	0.625	2.00353	57	22	22	36	57	5	4	0	1	6	21	11	1	0	0	18
503401702	503401702	5034017	5034	Nutrici�n	51941190	1013623944							0.539831	-2.81449			0.383813	-2.83086	0.537455	-2.62436	0.339866	-3.21438	0.664984	0.708187	0.784662	0.642057	0.652323	0.630106	0.576732	3	0	0.333333	0.291771	43	17	16	32	43	3	5	0	1	11	23	6	1	0	0	16
503402002	503402002	5034020	5034	Nutrici�n	51941190	1013623944	14	19	7	11	0.867811	0.28057	0.386477	1.70412	0.679851	0.160373	0.47291	1.64195	0.343214	1.42811	0.303423	1.14932	0.678973	0.675375	0.748605	0.789603	0.665842	0.561722	0.495167	2	0	0.5	-0.979745	64	29	28	38	57	7	6	0	0	9	17	11	0	1	0	21
503402502	503402502	5034025	5034	Nutrici�n	51941190	1013623944	15	13	5	14	0.547629	0.537469	0.375912	1.10897	0.575844	1.38765	0.442965	1.23626	0.335074	1.39572	0.255803	0.585589	0.678973	0.67074	0.738391	0.789603	0.67414	0.558329	0.466348	5	0	0.6	-0.19681	54	20	22	34	52	6	6	0	0	1	17	9	1	0	0	14
503402602	503402602	5034026	5034	Nutrici�n	51941190	1013623944	18	20	4	7	0.563828	0.385981	0.377748	1.23622	0.552178	0.735276	0.435364	1.14365	0.296682	0.98524	0.306341	1.18038	0.627312	0.674458	0.757185	0.765215	0.734252	0.530459	0.491801	10	1	0.3	-0.715728	48	20	17	33	47	4	2	0	1	21	20	11	0	0	1	13
503403201	503403202	5034032	5034	Nutrici�n	51941190	1013623944	7	13	2	8	0.87554	-0.438329	0.399549	-0.475713	0.527459	0.577083	0.39761	0.430049	0.359855	0.374148	0.233405	0.255343	0.693506	0.705641	0.825135	0.764924	0.668036	0.733056	0.500066	4	0	0.25	-1.50954	52	20	20	35	49	1	1	0	0	19	26	7	0	1	0	17
	503403702	5034037	5034	Nutrici�n																										4	0	0.25	0.256867	56	22	21	36	56	5	4	0	1	15	29	14	1	0	0	16
503403802	503403802	5034038	5034	Nutrici�n	51941190																		0.734128	0.67396	0.748605	0.712133	0.585744	0.587311	0.484047	4	0	0.5	0.36158	65	36	34	39	62	7	6	0	0	6	36	11	1	0	0	21
503404102	503404102	5034041	5034	Nutrici�n	51941190	1013623944	13	19	6	13	0.881647	-0.723996	0.402104	-0.392076	0.476995	-1.06368	0.400417	0.0444709	0.344571	0.13281	0.234277	0.269713	0.6408	0.694348	0.755377	0.715392	0.688593	0.654377	0.530514	5	0	0.8	1.18298	62	22	25	36	55	3	2	0	0	7	18	5	0	0	1	23
	503404302	5034043	5034	Nutrici�n																										6	0	0.5	-0.37947	60	25	22	37	56	1	1	0	0	27	32	1	0	1	0	22
504200102	504200102	5042001	5042	Estimulaci�n	51941190																		0.603193	0.67074	0.737599	0.696108	0.692552	0.565213	0.477832	11	1	0.363636	0.652251	55	28	14	35	46	5	5	0	0	6	21	6	0	0	1	20
504200202	504200202	5042002	5042	Estimulaci�n	51941190	1013623944	10	7	1	4	0.871093	-0.156538	0.451984	-1.43041	0.495084	-0.753615	0.436249	-0.870136	0.341608	-0.748366	0.202797	-0.883168	0.700515	0.687465	0.755377	0.765569	0.605993	0.554433	0.49871	11	1	0.0909091	-0.934151	43	13	18	30	46	1	1	0	1	12	20	6	1	0	0	14
504200402	504200402	5042004	5042	Estimulaci�n	51941190	1013623944	13	29	6	13	0.562948	2.06654	0.366026	0.310976	0.559536	0.864522	0.416599	0.893294	0.385723	0.826476	0.327331	1.39558	0.691438	0.698661	0.747967	0.70721	0.668996	0.589813	0.474268	4	1	1.25	0.423232	51	24	26	35	51	6	1	0	0	11	27	11	0	1	0	19
504200502	504200502	5042005	5042	Estimulaci�n	51941190	1013623944	20	15	2	9	0.86846	0.123413	0.363053	0.0863957	0.503646	0.446784	0.414755	0.864875	0.34296	0.430087	0.266739	0.726981	0.671825	0.731082	0.727524	0.765215	0.668036	0.553402	0.490846	5	0	0.4	1.22657	54	17	19	37	55	4	4	1	1	3	19	9	1	0	0	18
504200601	504200602	5042006	5042	Estimulaci�n	51941190	1013623944	10	21	3	6	0.598493	0.10334	0.363124	0.0916245	0.496145	-1.47097	0.396905	0.341475	0.295513	-0.56967	0.205794	-0.398858	0.691438	0.68584	0.748006	0.652106	0.632676	0.542782	0.490658	9	0	0.222222	-1.09609	52	8	11	31	50	3	2	0	1	18	17	2	0	1	0	15
504200702	504200702	5042007	5042	Estimulaci�n	51941190	1013623944	10	12	2	8	0.621292	-0.0680031	0.387389	-0.998798	0.477877	-1.15895	0.43422	-1.05088	0.366528	-1.09188	0.206212	-1.08912	0.646555	0.674477	0.740145	0.724393	0.610103	0.608057	0.528591	12	1	0.25	0.00437901	47	20	19	31	51	3	3	0	0	17	43	6	1	0	0	15
504201202	504201202	5042012	5042	Estimulaci�n	51941190	1013623944	4	15	2	8	0.58999	0.169428	0.388867	-0.910338	0.542277	1.08524	0.40029	0.0498375	0.304241	0.0209307	0.202051	-0.736882	0.603193	0.674477	0.789004	0.607474	0.600469	0.537497	0.53937	5	0	0.2	-1.53049	49	17	14	30	49	3	4	0	1	14	19	5	0	0	1	16
504201302	504201302	5042013	5042	Estimulaci�n	51941190	1013623944	9	14	3	10	0.87841	-0.581112	0.405082	-0.29908	0.619567	-0.0563488	0.418953	-0.718239	0.400627	-1.15189	0.204176	-0.986675	0.707004	0.674477	0.794143	0.724684	0.62078	0.607345	0.496932	5	0	0.6	-0.19681	43	19	11	30	43	2	1	0	1	13	31	2	1	0	0	12
504201702	504201702	5042017	5042	Estimulaci�n	51941190	1013623944	14	13	3	11	0.867811	0.28057	0.368716	0.52812	0.53786	0.778187	0.411954	0.819256	0.284379	0.798369	0.220917	0.0261044	0.707004	0.674458	0.727524	0.789603	0.734252	0.615642	0.552066	4	1	0.5	-0.031682	43	16	13	30	40	3	6	0	1	8	18	12	0	0	1	11
504201802	504201802	5042018	5042	Estimulaci�n	51941190	1013623944	4	10	0	7	0.87554	-0.438329	0.458147	-1.75758	0.514705	-1.64884	0.424491	-1.25028	0.367649	-1.99854	0.216125	-1.40169	0.628724	0.674477	0.771592	0.618866	0.585744	0.552164	0.453153	6	1	0.166667	-2.30218	44	15	17	26	38	4	2	0	1	10	42	3	1	0	0	11
504201902	504201902	5042019	5042	Estimulaci�n	51941190	1013623944	8	12	1	8	0.87554	-0.438329	0.45186	-1.33202	0.479831	-0.967096	0.436249	-0.870136	0.36354	-1.25378	0.204732	-1.01815	0.613075	0.669605	0.727524	0.659711	0.629985	0.551831	0.478628	4	0	0.25	0.815281	50	19	20	33	49	3	0	0	0	10	33	2	1	0	0	17
504202102	504202102	5042021	5042	Estimulaci�n	51941190	1013623944	14	31	2	7	0.87554	-0.438329	0.3873	1.73947	0.518628	-0.584271	0.3981	0.161323	0.343172	-0.454209	0.232286	0.236668	0.68428	0.731339	0.731407	0.765215	0.630859	0.56915	0.478177	3	0	0.333333	-0.733589	61	27	34	36	57	3	4	0	1	11	20	4	1	0	0	24
504202302	504202302	5042023	5042	Estimulaci�n	51941190	1013623944	10	13	4	4	0.87554	-0.438329	0.39878	-0.501771	0.557932	0.826979	0.413879	-0.326004	0.34249	0.661489	0.246307	0.453869	0.723707	0.67074	0.757905	0.691461	0.734252	0.583242	0.481022	3	0	0.666667	0.977446	46	17	15	30	40	4	4	0	1	15	29	8	1	0	0	12
504202402	504202402	5042024	5042	Estimulaci�n	51941190	1013623944	14	15	8	7	0.867811	0.28057	0.364349	0.182323	0.523529	0.719837	0.418033	-0.62122	0.290142	0.877041	0.227343	0.150369	0.734128	0.690011	0.771592	0.712133	0.663539	0.5898	0.485246	6	0	0.333333	-0.133314	61	30	28	38	57	4	5	0	1	12	33	1	1	0	0	25
	504202502	5042025	5042	Estimulaci�n																										5	1	0.6	2.05963	50	20	17	31	51	6	6	0	1	6	35	5	1	0	0	16
504202602	504202602	5042026	5042	Estimulaci�n	51941190	1013623944	5	5	4	8	0.602561	0.0722201	0.451826	-1.38109	0.496145	-1.47097	0.397135	0.385061	0.310402	-0.456198	0.224337	0.0942448	0.644177	0.67074	0.740166	0.652751	0.585744	0.529677	0.451392	11	1	0.454545	0.690329	50	21	14	32	53	2	6	1	0	12	20	7	0	0	1	20
505500102	505500102	5055001	5055	Nutrici�n	48601003																		0.663051	0.677407	0.782635	0.789603	0.610103	0.669571	0.514911	4	0	0.75	-0.274756	49	19	17	32	39	7	2	0	1	15	20	11	1	0	0	14
505500402	505500402	5055004	5055	Nutrici�n	52890349	1032386793	4	5	3	6	0.874325	-0.371071	0.454494	-1.62229	0.483221	-0.99716	0.421229	-1.31015	0.411464	-1.62346	0.225893	-1.62424	0.691438	0.690011	0.789004	0.765215	0.686892	0.632388	0.556946	3	0	0.333333	-1.45106	37	15	16	31	42	3	1	0	1	12	25	5	0	1	0	12
505500502	505500502	5055005	5055	Nutrici�n	52890349	1032386793	3	6	0	6	0.869378	0.00137949	0.483145	-2.22483	0.528676	-1.73683	0.383013	-2.09265	0.421464	-1.88606	0.220952	-1.51687	0.691438	0.674458	0.740145	0.742067	0.734252	0.583256	0.532867	3	0	0.333333	-1.44608	48	20	18	32	43	3	3	0	0	4	19	1	1	0	0	13
505500802	505500802	5055008	5055	Nutrici�n	52890349	1032386793	11	14	7	11	0.510486	1.20917	0.379508	1.34747	0.615912	2.31079	0.404489	-0.103729	0.334654	0.0649116	0.28257	0.917395	0.6408	0.675167	0.748605	0.744499	0.687169	0.597376	0.546146	4	1	0.75	-0.928751	51	20	19	36	55	2	4	0	0	7	21	9	1	0	0	16
505501002	505501002	5055010	5055	Nutrici�n	52890349	1032386793	12	14	6	7	0.87554	-0.438329	0.397268	-0.554401	0.599269	-0.147101	0.416344	-0.521371	0.322902	-0.99349	0.205665	-0.404681	0.658998	0.707962	0.762633	0.765215	0.660814	0.565743	0.512516	5	1	0.4	-1.07535	45	19	15	34	51	2	4	0	1	2	28	2	1	0	0	13
505501202	505501202	5055012	5055	Nutrici�n	52890349	1032386793	2	9	0	5	0.874325	-0.371071	0.525176	-2.68339	0.568972	-2.03582	0.409188	-0.175133	0.383704	-1.64116	0.297607	-2.74854	0.64466	0.703365	0.75415	0.720529	0.70554	0.591758	0.497488	4	0	0.5	-1.20606	39	18	17	29	42	2	1	0	0	10	20	5	0	0	1	13
505501302	505501302	5055013	5055	Nutrici�n	52861235	1032386793	15	7	4	10	0.663248	-0.372979	0.393085	-0.713348	0.561376	1.04139	0.40058	0.0376987	0.319232	1.18993	0.222764	0.0635245	0.697699	0.674477	0.755377	0.742067	0.668036	0.510003	0.477018	4	1	1.25	1.31775	58	25	26	38	59	6	5	0	0	3	24	7	1	0	0	23
505501402	505501402	5055014	5055	Nutrici�n	52890349	1032386793	18	30	8	14	0.869378	0.00137949	0.412572	-0.07927	0.674381	0.216005	0.426811	1.03561	0.271586	0.591075	0.284031	0.934268	0.646555	0.677407	0.784104	0.765215	0.734252	0.598115	0.475675	7	1	0.285714	-0.721711	56	23	18	36	58	2	2	0	0	9	31	3	1	0	0	23
505501501	505501502	5055015	5055	Nutrici�n	52890349	1032386793	8	6	3	6	0.87554	-0.438329	0.369514	0.594549	0.495436	-1.46331	0.439152	-0.514839	0.265058	-0.0831543	0.20256	-0.857134	0.662732	0.680153	0.771637	0.7213	0.705507	0.660302	0.636671	4	0	1	0.666478	55	22	17	36	49	2	4	0	1	7	28	11	1	0	0	14
505501702	505501702	5055017	5055	Nutrici�n	52890349	1032386793	6	7	7	8	0.881647	-0.723996	0.510462	-2.54085	0.49114	0.13665	0.424491	-1.25028	0.440733	-1.59301	0.205228	-0.425338	0.628369	0.690437	0.74303	0.6811	0.688593	0.580745	0.517361	4	0	0.25	-1.48596	56	20	19	40	52	3	1	0	1	13	28	5	0	1	0	21
505502602	505502602	5055026	5055	Nutrici�n	52890349	1032386793	13	12	2	5	0.867811	0.28057	0.406389	-0.259489	0.505373	-1.5679	0.419854	0.941019	0.316422	1.21095	0.234776	0.277867	0.66593	0.680153	0.766205	0.742067	0.665842	0.631834	0.510766	5	1	1.2	2.31094	48	17	17	34	52	2	1	0	1	5	31	16	1	0	0	14
505503002	505503002	5055030	5055	Nutrici�n	48601003	1013623944	7	22	0		0.881647	-0.723996	0.40136	-0.416009	0.475892	0.0221571	0.410836	-0.308662	0.408656	-0.682572	0.214669	-0.115153	0.657631	0.698661	0.740145	0.720529	0.67414	0.587716	0.510563	11	1	0.272727	-1.12866	43	20	17	34	46	0	1	1	1	17	35	2	1	0	0	18
505503402	505503402	5055034	5055	Nutrici�n	48601003	1013623944	14	22	10	12	0.867811	0.28057	0.378041	1.25544	0.482594	0.155685	0.417017	-0.556458	0.263192	0.354518	0.312013	1.23993	0.643205	0.734686	0.757673	0.604782	0.734252	0.641724	0.536572	4	0	1	-0.770318	49	18	19	36	41	5	6	1	1	0	33	9	0	1	0	15
505503701	505503702	5055037	5055	Nutrici�n	52890349	1032386793	14	19	3	12	0.874325	-0.371071	0.453724	-1.14155	0.526957	0.308087	0.429861	-1.07309	0.359595	-1.43725	0.218845	-0.0179354	0.633228	0.704532	0.757739	0.765215	0.734252	0.685938	0.579985	9	0	0.444444	0.33831	58	20	18	37	54	2	0	0	1		19	9	0	0	1	19
505503902	505503902	5055039	5055	Nutrici�n	52890349	1032386793	12	22	5	12	0.87554	-0.438329	0.452319	-1.25141	0.674381	0.216005	0.408107	-0.136732	0.336374	0.0134789	0.240536	0.368442	0.678973	0.675375	0.727524	0.789603	0.623658	0.585525	0.523371	4	0	0.5	-0.979745	53	20	20	37	50	1	2	0	1	2	35	10	0	1	0	16
509301402	509301402	5093014	5093	Estimulaci�n	51941190	1013623944	14	12	4	9	0.87554	-0.438329	0.395798	-0.607695	0.580438	0.565373	0.396958	0.274894	0.379937	-0.496211	0.239812	0.357383	0.66593	0.715468	0.75415	0.723603	0.734252	0.589274	0.587157	3	1	1	-0.422531	57	23	25	38	53	2	6	0	1	10	20	0	1	0	0	18
509301502	509301502	5093015	5093	Estimulaci�n	51941190	1013623944	18	15	13	12	0.579158	0.25619	0.411153	-0.119737	0.543727	0.946686	0.400293	0.557455	0.280067	0.750127	0.369591	1.7937	0.678973	0.677407	0.786202	0.652106	0.591826	0.553997	0.442954	5	1	0.4	-0.0735672	68	27	28	38	60	3	2	0	0	13	24	5	0	1	0	24
509302202	509302202	5093022	5093	Estimulaci�n	51941190	1013623944	5	5	7	8	0.885256	-0.868894	0.452148	-1.45671	0.480476	-1.25548	0.386913	-1.96576	0.32031	-1.29515	0.222242	-1.54573	0.624103	0.677407	0.748006	0.665611	0.585744	0.562563	0.512217	5	0	0.2	-1.1054	53	17	21	34	52	2	3	1	1	11	20	5	1	0	0	15
509302302	509302302	5093023	5093	Estimulaci�n	51941190	1013623944	11	9	4	9	0.867811	0.28057	0.402003	-0.395312	0.48656	-1.31749	0.437533	-0.968906	0.346157	-0.534569	0.202286	-0.649895	0.684383	0.699864	0.725894	0.732182	0.665842	0.566248	0.497677	4	0	0.5	-0.37947	58	23	25	40	54	3	2	0	0	13	30		1	0	0	19
509302402	509302402	5093024	5093	Estimulaci�n	51941190	1013623944	16	14	7	14	0.881647	-0.723996	0.367515	0.429719	0.47975	0.128416	0.410819	0.799743	0.358401	0.122786	0.264818	0.702807	0.62657	0.694348	0.716772	0.724684	0.665842	0.588973	0.532162	4	0	0.25	-1.50954	63	26	29	41	57	2	6	0	0	9	21	3	0	1	0	24
509302502	509302502	5093025	5093	Estimulaci�n	51941190	1013623944	12	13	6	4	0.86846	0.123413	0.370758	0.698871	0.563716	0.979379	0.437153	1.1656	0.358814	0.489748	0.264148	0.694316	0.66163	0.703365	0.77671	0.711608	0.643184	0.651392	0.538577	6	0	0.333333	-1.04955	62	24	27	41	55	4	5	0	0	16	19	0	0	0	1	20
509302602	509302602	5093026	5093	Estimulaci�n	51941190	1013623944	1	12	3	15	0.621292	-0.0680031	0.386521	-1.06131	0.500925	-0.716081	0.438946	-0.701458	0.349432	-0.538454	0.21002	-0.243731	0.613075	0.67074	0.727524	0.622595	0.610045	0.564296	0.478866	3	0	1.33333	-0.0304256	56	23	23	36	56	4	6	0	0	6	21	7	1	0	0	18
509302702	509302702	5093027	5093	Estimulaci�n	51941190	1013623944	11	6	2	7	0.867811	0.28057	0.395038	-0.636203	0.445638	-0.372931	0.396859	-1.68497	0.330302	-0.60975	0.220635	-1.50967	0.734128	0.690011	0.771592	0.746327	0.686844	0.584176	0.502388	8	0	0.375	-0.431826	60	24	20	40	56	2	5	0	0	15	33		0	1	0	18
509302802	509302802	5093028	5093	Estimulaci�n	51941190	1013623944	4	12	4	9	0.871093	-0.156538	0.53866	-2.80433	0.480476	-1.25548	0.402928	-0.0506845	0.362072	-1.10322	0.205178	-0.427783	0.691438	0.702146	0.748006	0.712133	0.668996	0.569242	0.541585	4	1	0.75	-1.12254	49	17	17	33	42	3	6	0	1	15	29	0	0	1	0	11
509302902	509302902	5093029	5093	Estimulaci�n	51941190	1013623944	18	18	6	15	0.598922	2.37018	0.386092	1.68718	0.531371	0.871824	0.407386	0.735869	0.373499	0.850202	0.404337	2.09573	0.678973	0.690011	0.740145	0.691461	0.639925	0.552889	0.479956	3	1	1.66667	1.19803	57	21	25	41	51	6	7	0	0	4	45	11	1	0	0	18
	509303202	5093032	5093	Estimulaci�n																										9	0	0.222222	-1.09609	69	33	33	42	65	3	4	0	1	10	29	4	0	1	0	23
509304102	509304102	5093041	5093	Estimulaci�n	48601003	1013623944	14	12	5	15	0.513936	1.02187	0.374257	0.984425	0.674381	0.216005	0.430426	1.08205	0.401292	1.01935	0.261155	0.655968	0.65411	0.669605	0.727524	0.76183	0.67414	0.561041	0.505363	3	0	1	-0.170043	57	22	21	36	54	5	6	0	0	7	20	10	1	0	0	15
509304402	509304402	5093044	5093	Estimulaci�n	48601003																		0.612378	0.690011	0.774606	0.789603	0.734252	0.548397	0.489877	10	1	0.5	0.109092	52	18	22	35	49	2	3	0	0	8	24	5	1	0	0	14
509304502	509304502	5093045	5093	Estimulaci�n	51941190	1013623944	11	10	4	16	0.512698	1.38654	0.411695	-0.104223	0.591051	1.21025	0.385084	2.99093	0.390714	1.82611	0.330716	1.42905	0.643205	0.729569	0.762997	0.634051	0.692552	0.609723	0.594412	5	1	1	0.918794	63	28	22	38	55	4	5	0	0	9	19	11	0	0	1	18
	509304602	5093046	5093	Estimulaci�n																										8	0	0.375	-0.336354	69	26	22	40	64	3	5	0	0	7	28	6	1	0	0	22
510100102	510100102	5101001	5101	Estim + Nutrici�n	51941190	1032386793	4	12	2	8	0.881647	-0.723996	0.403401	-0.351064	0.674381	0.216005	0.402046	-0.0190732	0.413837	-0.544655	0.204973	-1.03081	0.644177	0.687465	0.738635	0.69926	0.67414	0.569768	0.523127	6	0	0.333333	-2.04636	58	20	19	37	55	0	2	1	0	20	25	2	0	0	1	19
510100502	510100502	5101005	5101	Estim + Nutrici�n	51941190	1032386793	10	12	6	15	0.881647	-0.723996	0.366042	0.312199	0.674381	0.216005	0.398072	0.163152	0.287077	0.843107	0.209172	-0.270822	0.640123	0.674458	0.725894	0.7213	0.665842	0.557354	0.486995	4	0	0.25	-0.885689	57	21	21	37	57	2	3	1	0	8	24	5	1	0	0	19
510100601	510100602	5101006	5101	Estim + Nutrici�n	51941190	1032386793	9	16	1	7	0.868834	0.0677462	0.483819	-2.23392	0.49247	-1.43645	0.406034	-1.57681	0.354026	-1.72825	0.20485	-0.444313	0.623384	0.705629	0.756768	0.742067	0.734252	0.591827	0.543127	5	0	0.4	-0.87588	53	17	17	34	50	2	4	0	1	15	21	5	1	0	0	14
510101302	510101302	5101013	5101	Estim + Nutrici�n	51941190	1032386793	14	17	1	5	0.87554	-0.438329	0.395253	-0.628063	0.477877	-1.15895	0.436701	-0.849955	0.308264	-0.262119	0.207458	-0.33083	0.613075	0.707962	0.727524	0.660413	0.626896	0.543241	0.521883	3	0	0.666667	-0.90496	50	20	19	35	49	5	7	0	1	3	21	6	1	0	0	15
510101402	510101402	5101014	5101	Estim + Nutrici�n	51941190	1032386793	20	25	6	12	0.87554	-0.438329	0.363777	0.139642	0.587937	1.58611	0.442812	1.23439	0.353511	1.52095	0.363618	1.73976	0.629411	0.67074	0.766205	0.703798	0.62078	0.624129	0.518485	6	1	0.666667	1.47492	61	19	17	35	55	0	4	0	0	9	15	10	0	0	1	18
510101502	510101502	5101015	5101	Estim + Nutrici�n	51941190	1032386793	5	20	6	8	0.87554	-0.438329	0.408441	-0.198474	0.485451	0.0811258	0.414547	-0.350692	0.284509	0.793338	0.271469	0.785435	0.674914	0.67074	0.727524	0.622595	0.633005	0.550499	0.455648	7	0	0.142857	-1.53084	56	23	18	37	55	3	4	0	0	5	20	9	1	0	0	20
510101602	510101602	5101016	5101	Estim + Nutrici�n	51941190	1032386793	12	8	3	4	0.867811	0.28057	0.359886	-0.138143	0.482594	0.155685	0.403321	-0.0643289	0.293847	-0.345942	0.202394	-0.834898	0.663051	0.67074	0.749425	0.712133	0.633005	0.580194	0.526861	6	0	0.666667	2.28583	50	15	20	33	48	2	4	0	1	0	27	4	1	0	0	19
510101702	510101702	5101017	5101	Estim + Nutrici�n	51941190	1032386793	12	13	5	13	0.871093	-0.156538	0.451842	-1.39073	0.485479	0.12316	0.424511	-1.24991	0.346848	-1.69183	0.202346	-0.639749	0.627312	0.67074	0.740166	0.691461	0.67414	0.644315	0.54712	9	1	0.444444	0.830649	44	16	17	31	47	2	2	0	1	4	41	5	0	1	0	14
	510102002	5101020	5101	Estim + Nutrici�n																										8	0	0.375	0.263921	49	15	17	36	50	1	3	0	0	22	40	0	1	0	0	21
510102302	510102302	5101023	5101	Estim + Nutrici�n	51941190	1032386793	5	18	1	6	0.87554	-0.438329	0.455623	-1.67088	0.476995	-1.06368	0.410093	-0.284183	0.326276	-0.848949	0.210099	-1.23204	0.687465	0.687465	0.738635	0.652106	0.652323	0.662373	0.531164	4	0	0.75	-1.47033	58	20	20	37	55	2	4	0	0	11	23	5	0	0	1	22
510102502	510102502	5101025	5101	Estim + Nutrici�n	51941190	1032386793	11	11	2	11	0.881647	-0.723996	0.45459	-1.0945	0.674381	0.216005	0.409082	-0.25144	0.348736	0.74284	0.22553	-1.61661	0.68428	0.716762	0.774292	0.732182	0.679621	0.568119	0.548961	4	0	1	0.571006	51	18	17	34	46	2	0	0	0	18	25	11	1	0	0	14
510102602	510102602	5101026	5101	Estim + Nutrici�n	51941190	1032386793	2	14	3	2	0.641488	-0.215598	0.45424	-1.60995	0.674381	0.216005	0.404134	-0.0918947	0.469495	-1.65942	0.203161	-0.551622	0.678973	0.698121	0.757185	0.67575	0.734252	0.585469	0.482063	5	0	0.8	1.03329	49	20	18	35	46	2	1	0	0	2	23	2	1	0	0	14
510102902	510102902	5101029	5101	Estim + Nutrici�n	51941190	1032386793	15	14	5	8	0.87554	-0.438329	0.374201	0.9801	0.674381	0.216005	0.396935	0.350335	0.325383	1.25462	0.248939	0.491368	0.664598	0.67074	0.727524	0.652106	0.585744	0.511762	0.461212	3	0	1.33333	1.25668	59	20	17	38	57	6	4	0	0	10	24	11	1	0	0	22
510103602	510103602	5101036	5101	Estim + Nutrici�n	51941190	1032386793	14	13	2	6	0.867811	0.28057	0.407904	-0.214313	0.619567	-0.0563488	0.418541	-0.664945	0.308836	0.0364755	0.20414	-0.984516	0.666535	0.690011	0.789022	0.760581	0.668036	0.69275	0.558639	5	0	0.4	-0.682088	57	18	22	37	53	3	1	0	0	8	37	5	1	0	0	19
510103702	510103702	5101037	5101	Estim + Nutrici�n	51941190	1032386793	3	8	1	1	0.88006	-0.655826	0.45567	-1.67272	0.480476	-1.25548	0.407466	-1.55158	0.43409	-2.12473	0.272206	-2.41818	0.646555	0.67074	0.716772	0.742067	0.645298	0.588925	0.502215	17	1	0.352941	0.246265	39	16	17	35	55	3	1	1	1	17	25	5	0	1	0	16
514800602	514800602	5148006	5148	Estimulaci�n	52861235																		0.699626	0.699864	0.783591	0.691213	0.67414	0.605541	0.557748	12	0	0.25	-0.744915	53	21	20	38	57	2	0	0	1	3	27	0	0	0	1	20
514800702	514800702	5148007	5148	Estimulaci�n	52861235	1032386793	6	14	3	7	0.867811	0.28057	0.381058	1.43737	0.56893	-0.292826	0.398095	0.161657	0.343655	0.114653	0.219729	0.00113302	0.691438	0.711781	0.716772	0.789603	0.630859	0.572781	0.524978	5	0	0.4	-1.84822	55	18	20	37	54	2	4	0	1	0	29	8	1	0	0	20
514800802	514800802	5148008	5148	Estimulaci�n	52861235	1032386793	9	17	3	3	0.87841	-0.581112	0.453693	-1.58095	0.528687	0.545856	0.406374	-0.164947	0.361356	-1.23015	0.212284	-0.17761	0.654405	0.717159	0.757739	0.7213	0.629985	0.601114	0.481967	4	0	0.5	-0.835194	52	20	18	35	40	2	2	0	0	7	21	3	1	0	0	14
514800902	514800902	5148009	5148	Estimulaci�n	52861235	1032386793	10	11	1	6	0.87554	-0.438329	0.411324	-0.114853	0.544882	-0.420809	0.40187	-0.012582	0.325515	-1.17218	0.205825	-0.397448	0.629635	0.715468	0.783087	0.732182	0.734252	0.69275	0.642757	5	0	0.4	-0.682088	45	22	17	31	49	3	0	0	0	16	26	7	1	0	0	14
514801102	514801102	5148011	5148	Estimulaci�n	52861235	1032386793	7	17	9	12	0.867811	0.28057	0.374964	1.03869	0.534738	0.880744	0.433787	-0.451464	0.34493	0.42194	0.284222	0.936471	0.628976	0.67074	0.738391	0.712133	0.600469	0.56482	0.538803	4	0	0.5	-0.640202	63	26	28	41	57	5	4	0	0	14	26	5	1	0	0	22
514801502	514801502	5148015	5148	Estimulaci�n	52861235																		0.611016	0.67074	0.75415	0.712133	0.640274	0.584303	0.538803	9	0	0.333333	-1.04955	52	22	15	35	55	2	4	0	0	20	20	7	0	0	1	18
514802002	514802002	5148020	5148	Estimulaci�n	52861235	1032386793	9	6	6	11	0.621292	-0.0680031	0.366108	0.317441	0.496145	-1.47097	0.418599	-0.670953	0.38431	-1.2195	0.203342	-0.93051	0.611016	0.674477	0.716772	0.7213	0.67414	0.545647	0.476344	3	0	1	-0.770318	54	23	20	35	55	3	5	0	0	8	28	11	0	1	0	22
514802102	514802102	5148021	5148	Estimulaci�n	52861235	1032386793	22	21	9	15	0.537311	0.647255	0.375835	1.10333	0.54148	0.642846	0.41972	0.939097	0.367998	1.64464	0.323324	1.35554	0.628369	0.67074	0.725894	0.765215	0.734252	0.558346	0.468001	3	0	0.666667	0.431389	56	24	30	41	61	4	5	0	0	6	21	7	0	0	1	21
514802202	514802202	5148022	5148	Estimulaci�n	52861235	1032386793	3	5	2	10	0.874325	-0.371071	0.388481	-0.931899	0.480476	-1.25548	0.430973	-1.04391	0.332974	-1.62728	0.21121	-1.26659	0.694686	0.707962	0.794143	0.789603	0.668036	0.674945	0.512271	8	0	0.5	0.457052	42	15	17	31	39	5	2	1	0	14	28	4	1	0	0	12
514802502	514802502	5148025	5148	Estimulaci�n	52861235	1032386793	7	10	3	10	0.565976	0.367159	0.369317	0.578126	0.527679	0.48543	0.414547	-0.350692	0.306598	-0.307787	0.202112	-0.691041	0.658642	0.669605	0.716772	0.651855	0.633005	0.552699	0.470028	3	0	1	-0.170043	50	18	16	32	44	2	2	0	1	10	20	11	1	0	0	13
514803202	514803202	5148032	5148	Estimulaci�n	52861235	1032386793	11	10	5	3	0.60736	0.0358588	0.411123	-0.120623	0.674381	0.216005	0.411875	0.817932	0.262438	0.34582	0.202167	-0.79255	0.639583	0.68997	0.744886	0.67564	0.734252	0.539441	0.531103	3	0	0.666667	-0.909936	46	20	20	36	54	3	4	0	0	15	19	4	1	0	0	16
514803302	514803302	5148033	5148	Estimulaci�n	52861235	1032386793	12	13	4	14	0.625936	-0.102183	0.370134	0.646529	0.594884	1.40202	0.397159	0.24211	0.270739	0.473953	0.244531	0.428083	0.658998	0.699864	0.77921	0.712694	0.668036	0.59123	0.576364	5	1	0.8	0.239723	55	21	24	36	54	2	1	0	0	16	28	8	0	0	1	16
	514803402	5148034	5148	Estimulaci�n																										3	0	0.333333	0.987518	47	16	18	34	42	4	1	0	1	6	19	11	1	0	0	12
	514803502	5148035	5148	Estimulaci�n																										3	0	0.666667	-1.50524	38	14	19	32	41	2	1	0	0	5	23	8	0	0	1	12
514803902	514803902	5148039	5148	Estimulaci�n	52861235	1032386793	6	14	3	7	0.867811	0.28057	0.381058	1.43737	0.56893	-0.292826	0.398095	0.161657	0.343655	0.114653	0.219729	0.00113302	0.671825	0.713948	0.716772	0.732182	0.67414	0.544907	0.525734	5	0	0.4	0.274392	56	25	29	37	55	5	5	0	1	7	33	9	0	1	0	20
520900402	520900402	5209004	5209	Estim + Nutrici�n	48601003	1013623944	17	13	9	13	0.545929	0.554638	0.365944	0.304531	0.543303	1.10944	0.408678	-0.238468	0.316387	0.997445	0.318624	1.30798	0.627312	0.669605	0.740145	0.742067	0.64867	0.595322	0.495838	6	1	0.666667	0.354091	62	29	34	40	60	1	4	0	1	10	23	11	0	0	1	23
520900502	520900502	5209005	5209	Estim + Nutrici�n	48601003	1013623944	4	11	3	3	0.86814	0.558918	0.384718	-1.3558	0.476995	-1.06368	0.436249	-0.870136	0.411289	-0.605439	0.248704	0.488062	0.631657	0.708607	0.804076	0.744499	0.698082	0.604716	0.537978	8	1	0.375	-0.538564	60	20	23	34	56	4	2	0	0	15	28	2	0	0	1	20
520900602	520900602	5209006	5209	Estim + Nutrici�n	48601003	1013623944	16	14	5	16	0.869378	0.00137949	0.40061	-0.440499	0.512637	0.471395	0.445845	-0.628074	0.265815	0.00167812	0.236351	0.303231	0.713288	0.707962	0.766205	0.732182	0.734252	0.640127	0.507212	5	1	0.4	1.36323	53	24	20	35	55	6	5	0	1	18	19	9	0	1	0	16
520900702	520900702	5209007	5209	Estim + Nutrici�n	48601003																		0.722439	0.749959	0.786202	0.701298	0.643319	0.666895	0.557222	4	0	0.75	0.466293													0	0	0
520900802	520900802	5209008	5209	Estim + Nutrici�n	48601003	1013623944	18	16	6	10	0.867811	0.28057	0.369403	0.585311	0.588674	1.57715	0.399145	0.51328	0.329095	-0.469701	0.253095	0.548988	0.678973	0.729569	0.771637	0.740239	0.734252	0.69275	0.594257	6	0	1.33333	0.981286	63	25	22	38	64	4	5	0	1	6	23	11	1	0	0	19
520901002	520901002	5209010	5209	Estim + Nutrici�n	48601003	1013623944	2	10	0	6	0.881647	-0.723996	0.385727	-1.53024	0.540617	0.527023	0.427581	-1.1912	0.353318	-1.44427	0.238501	-1.87078	0.658998	0.713972	0.755377	0.712133	0.729417	0.574332	0.528365	10	1	0.4	0.667482	55	23	20	37	54	2	0	0	1	24	36	0	0	1	0	21
520901101	520901102	5209011	5209	Estim + Nutrici�n	48601003	1013623944	14	9	8	11	0.867811	0.28057	0.37249	0.842874	0.504236	0.31926	0.434752	-0.669327	0.319089	-0.0185197	0.216627	-0.0679625	0.663051	0.707962	0.757673	0.789603	0.665842	0.586942	0.506549	6	0	0.666667	-0.588996	46	15	17	31	41	3	2	1	0	17	21	3	1	0	0	11
520901202	520901202	5209012	5209	Estim + Nutrici�n	48601003	1013623944	14	10	8	15	0.867811	0.28057	0.375541	1.08183	0.56893	-0.292826	0.412024	-0.259926	0.297399	0.928818	0.466068	2.59742	0.663734	0.69107	0.715216	0.67564	0.665842	0.589527	0.544276	3	0	1	0.571006	65	26	26	42	62	3	5	0	0	6	18	4	1	0	0	21
520901402	520901402	5209014	5209	Estim + Nutrici�n	48601003	1013623944	12	14	2	9	0.87554	-0.438329	0.406255	-0.263501	0.674381	0.216005	0.432607	-0.852908	0.318386	-0.0323481	0.221926	-1.53873	0.666535	0.67074	0.757905	0.724684	0.668036	0.617147	0.476102	4	0	0.5	-0.635227	55	21	22	35	46	3	6	0	1	18	20	8	1	0	0	14
520901502	520901502	5209015	5209	Estim + Nutrici�n	48601003	1013623944	14	14	8	10	0.87841	-0.581112	0.36433	0.180904	0.56254	0.943775	0.39999	0.0628057	0.305499	-0.510754	0.257938	0.613955	0.66593	0.69107	0.748605	0.742067	0.734252	0.549859	0.53808	3	0	0.666667	-0.309661	57	23	21	37	54	2	6	0	1	11	20	2	1	0	0	18
520901702	520901702	5209017	5209	Estim + Nutrici�n	48601003	1013623944	11	9	4	6	0.87554	-0.438329	0.408806	-0.187784	0.564978	0.628541	0.42216	-1.17787	0.264904	-0.00348173	0.202118	-0.688901	0.707004	0.694738	0.740145	0.688943	0.692552	0.548347	0.504706	4	0	0.5	-0.979745	62	25	32	38	56	3	2	1	1	11	24	10	1	0	0	22
	520901802	5209018	5209	Estim + Nutrici�n																										5	0	0.2	-1.7007	57	23	33	38	55	2	2	1	0	7	38		0	0	1	20
520902102	520902102	5209021	5209	Estim + Nutrici�n	48601003	1013623944	13	20	10	14	0.869378	0.00137949	0.372941	0.879735	0.579194	-0.244306	0.436249	-0.870136	0.303849	-0.35228	0.261555	0.661132	0.642643	0.69107	0.748647	0.768048	0.67414	0.63441	0.532266	6	1	0.333333	0.639558	57	27	29	37	59	2	4	0	1	12	19	7	0	0	1	21
	520902302	5209023	5209	Estim + Nutrici�n																										6	0	0.5	-0.0635049	48	16	19	29	46	1	5	0	1	17	21	5	1	0	0	13
531303402	531303402	5313034	5313	Control	48601003	1013623944	20	16	6	15	0.530091	1.71747	0.385826	1.67533	0.536611	1.08376	0.425808	1.02244	0.286848	0.785	0.388017	1.95616	0.691438	0.708607	0.716772	0.712133	0.734252	0.547006	0.489446	5	1	0.6	0.0102033	53	24	20	39	55	4	5	0	0	6	23	11	1	0	0	18
531303602	531303602	5313036	5313	Control	52890349	1032386793	9	23	7	14	0.88006	-0.655826	0.397233	2.09683	0.471934	-0.0457714	0.448337	1.30151	0.324683	1.27747	0.364071	1.74388	0.734128	0.734301	0.753632	0.789603	0.602037	0.552209	0.533658	4	0	0.5	0.36158	58	24	29	39	55	4	4	0	0	5	24	5	1	0	0	19
531304002	531304002	5313040	5313	Control	52890349	1032386793	10	11	4	1	0.867811	0.28057	0.396211	-0.592486	0.468355	-0.235924	0.422549	-1.33053	0.315171	0.17058	0.204275	-0.475833	0.66593	0.693172	0.747967	0.760581	0.734252	0.653566	0.488199	7	0	0.428571	-1.00966	47	16	18	31	43	2	0	1	0	16	43	5	1	0	0	14
531304102	531304102	5313041	5313	Control	52890349	1032386793	22	24	14	16	0.598922	2.37018	0.38106	1.43745	0.639463	2.63175	0.459902	1.4474	0.454883	2.28823	0.42888	2.29942	0.671825	0.690011	0.740145	0.789603	0.652323	0.590792	0.507212	5	1	0.6	0.105675	64	26	27	38	62	4	4	0	0	16	41	2	1	0	0	24
531304202	531304202	5313042	5313	Control	52890349	1032386793	13	27	6	12	0.868834	0.0677462	0.399407	-0.480509	0.578184	1.2983	0.40157	0.598069	0.318915	1.23694	0.267333	0.734407	0.657631	0.686002	0.784662	0.768048	0.623658	0.610639	0.482709	6	1	0.5	-0.631957	60	21	24	34	62	2	2	0	0	9	33	3	0	0	1	24
531304302	531304302	5313043	5313	Control	52890349	1032386793	9	5	1	7	0.871093	-0.156538	0.414755	-0.0177338	0.477877	-1.15895	0.43422	-1.05088	0.356396	-1.48101	0.214071	-1.3481	0.734128	0.729569	0.748605	0.732182	0.734252	0.664426	0.622365	11	1	0.454545	-0.736538	43	17	16	30	44	2	1	1	1							14
531304902	531304902	5313049	5313	Control	52890349	1032386793	13	14	3	8	0.867811	0.28057	0.408906	-0.184849	0.649242	0.0229741	0.433519	-0.969717	0.44862	-1.38232	0.204604	-0.457356	0.646114	0.71503	0.774606	0.765215	0.647104	0.679411	0.588656	6	0	0.666667	-0.909936	52	20	21	38	56	2	1	0	1	13	47	3	1	0	0	23
531305202	531305202	5313052	5313	Control	52890349																		0.667055	0.709454	0.762651	0.732182	0.645298	0.618457	0.483634	5	0	0.8	0.487236	44	14	15	30	44	2	2	0	1	10	20	8	0	1	0	15
531305302	531305302	5313053	5313	Control	52890349	1032386793	11	15	3	7	0.881647	-0.723996	0.45193	-1.31143	0.503646	0.446784	0.439152	-0.514839	0.310144	-0.534292	0.205203	-0.426555	0.683606	0.67396	0.774292	0.765215	0.64867	0.700009	0.485256	4	1	0.75	-0.527244	58	18	20	36	49	2	1	0	0	7	31	5	0	1	0	18
	531305802	5313058	5313	Control																										3	0	1.33333	-0.630701	59	24	22	37	54	5	4	0	1	15	16	10	1	0	0	19
531306002	531306002	5313060	5313	Control	52890349	1032386793	15	18	6	14	0.867811	0.28057	0.41561	0.00611843	0.528002	0.634431	0.404953	0.684446	0.295751	-0.268698	0.235382	0.287686	0.658642	0.713948	0.756768	0.7213	0.668036	0.531252	0.466583	4	0	1.25	1.38382	56	22	18	34	51	7	6	0	1	11	28	11	0	1	0	16
531306202	531306202	5313062	5313	Control	52890349	1032386793	14	18	9	13	0.867811	0.28057	0.369695	0.6097	0.619567	-0.0563488	0.417562	-0.588742	0.311951	0.161474	0.210517	-0.228528	0.707004	0.71503	0.762997	0.7213	0.734252	0.675457	0.550565	5	0	0.6	-1.53316	41	17	15	29	37	4	2	0	1	6	33	6	0	0	1	13
531306302	531306302	5313063	5313	Control	52890349	1032386793	14	14	3	15	0.87554	-0.438329	0.387718	1.757	0.56893	-0.292826	0.439192	1.18359	0.34851	1.5176	0.260158	0.643042	0.678973	0.67074	0.716772	0.712133	0.668036	0.596772	0.490217	6	1	0.666667	0.779176	50	17	16	31	46	7	2	0	0	5	39	11	1	0	0	13
531306402	531306402	5313064	5313	Control	52890349	1032386793	14	17	7	5	0.867811	0.28057	0.398003	-0.528539	0.493401	-0.774085	0.456697	1.38468	0.420773	2.0496	0.222603	0.0603329	0.666535	0.707962	0.771592	0.695435	0.64867	0.638348	0.492981	3	0	0.666667	-0.734746	51	22	18	36	54	2	3	0	1	10	25	9	1	0	0	16
531306502	531306502	5313065	5313	Control	52890349	1032386793	17	31	9	4	0.868834	0.0677462	0.381566	1.46533	0.591545	1.71488	0.480071	1.80276	0.336593	1.38939	0.346441	1.58064	0.680353	0.67074	0.762997	0.789603	0.734252	0.651911	0.478338	4	1	1	0.918794	55	26	31	38	58	5	6	1	0	4	25	4	1	0	0	21
	537600202	5376002	5376	Estim + Nutrici�n																										6	0	0.666667	-0.168887	37	15	17	27	40	2	2	1	0	17	23	5	1	0	0	14
537600501	537600502	5376005	5376	Estim + Nutrici�n	52861235	1032386793	9	17	4	13	0.87554	-0.438329	0.36567	0.283245	0.674381	0.216005	0.396884	0.334185	0.353478	0.659991	0.295095	1.05888	0.734128	0.669605	0.748006	0.789603	0.650114	0.600795	0.546805	4	0	0.75	0.47865	63	28	31	41	63	4	1	0	1	6	24	6	1	0	0	22
537600802	537600802	5376008	5376	Estim + Nutrici�n	52861235	1032386793	16	9	4	16	0.867811	0.28057	0.406056	-0.269514	0.674381	0.216005	0.414024	0.853284	0.358878	0.80678	0.229372	0.186591	0.646555	0.691908	0.757905	0.765215	0.734252	0.573452	0.505076	5	0	0.6	0.403465	56	22	22	35	51	6	6	0	0	14	28	2	1	0	0	13
537600902	537600902	5376009	5376	Estim + Nutrici�n	52861235	1032386793	18	18	9	15	0.871093	-0.156538	0.368632	0.521205	0.56527	0.895818	0.429158	1.06592	0.348839	0.337419	0.257282	0.60529	0.734128	0.67074	0.725894	0.789603	0.734252	0.64855	0.589123	8	0	0.5	0.378913	51	20	19	37	48	1	1	0	0	2	37	11	1	0	0	17
537601002	537601002	5376010	5376	Estim + Nutrici�n	52861235	1032386793	16	16	3	8	0.873108	-0.297739	0.371849	0.789952	0.57486	1.1524	0.402711	-0.0430228	0.34023	0.0954697	0.20651	-0.368057	0.629411	0.712844	0.771637	0.789603	0.700405	0.605268	0.519582	9	1	0.555556	2.58707	51	20	18	36	54	3	3	0	1	8	22	11	0	1	0	16
537601102	537601102	5376011	5376	Estim + Nutrici�n	52861235	1032386793	8	10	6	15	0.874325	-0.371071	0.400585	2.19694	0.484984	0.120155	0.472654	1.63742	0.310713	0.976274	0.209442	-0.262033	0.723707	0.691006	0.738391	0.789603	0.602037	0.659805	0.53031	15	0	0.333333	0.837829	45	19	18	33	45	3	5	1	0	11	28	11	0	0	1	13
537601202	537601202	5376012	5376	Estim + Nutrici�n	52861235	1032386793	21	23	10	6	0.868834	0.0677462	0.407572	-0.224138	0.478477	-0.992678	0.42673	1.03151	0.328651	1.28786	0.358041	1.68878	0.666535	0.69107	0.741665	0.742067	0.665842	0.658135	0.542235	4	1	1	1.61454	53	21	23	36	57	6	5	0	1	3	27	11	1	0	0	18
537601502	537601502	5376015	5376	Estim + Nutrici�n	52861235	1032386793	18	15	12	10	0.529487	0.74273	0.377012	1.18659	0.65979	0.111686	0.471782	1.62232	0.364551	1.61585	0.242468	0.397574	0.629411	0.690437	0.740145	0.712133	0.734252	0.640598	0.551757	6	0	0.5	0.462027	64	26	26	38	63	2	3	0	0	3	40	4	1	0	0	21
537601602	537601602	5376016	5376	Estim + Nutrici�n	52861235	1032386793	18	20	12	13	0.87554	-0.438329	0.402812	-0.36958	0.597819	1.91955	0.398657	0.127941	0.343408	0.437605	0.305206	1.16834	0.658642	0.699864	0.784104	0.760581	0.734252	0.641073	0.552174	4	0	0.5	0.166588	59	23	26	37	54	3	2	1	0	3	29	3	1	0	0	20
537601802	537601802	5376018	5376	Estim + Nutrici�n	52861235	1032386793	9	13	5	15	0.517845	0.928026	0.403397	-0.351211	0.575801	-0.312501	0.413455	-0.400135	0.37514	0.622569	0.214984	-0.107334	0.700515	0.687465	0.731407	0.765215	0.662087	0.574223	0.493682	5	0	0.6	-0.19681	58	19	22	37	53	3	3	0	0	15	28	11	0	0	1	19
537602102	537602102	5376021	5376	Estim + Nutrici�n	52861235	1032386793	7	12	4	3	0.881647	-0.723996	0.407735	-0.219311	0.506249	-1.57587	0.404608	0.676568	0.337795	-0.0140557	0.207251	-0.338652	0.663274	0.709454	0.757905	0.730744	0.692552	0.557652	0.478115	4	0	0.5	-0.833995	54	23	28	34	56	4	4	0	0	22	24	11	1	0	0	19
	537602202	5376022	5376	Estim + Nutrici�n																										4	0	0.5	-0.979745	62	27	32	39	60	3	3	0	1	14	27	11	1	0	0	23
537602302	537602302	5376023	5376	Estim + Nutrici�n	52861235	1032386793	10	12	4	14	0.867811	0.28057	0.413776	-0.0452139	0.674381	0.216005	0.439799	-0.904473	0.322491	-0.133639	0.203475	-0.527405	0.677887	0.707962	0.725894	0.724684	0.617925	0.662315	0.566467	6	0	0.333333	0.291771	56	21	21	36	52	2	4	0	0	9	28	5	1	0	0	19
537602502	537602502	5376025	5376	Estim + Nutrici�n	52861235	1032386793	14	22	6	7	0.868834	0.0677462	0.360103	-0.123128	0.49247	-1.43645	0.413341	-0.306531	0.310452	-0.272834	0.257527	0.608525	0.681477	0.702363	0.727524	0.742067	0.627549	0.589789	0.555807	3	0	0.666667	-1.50524	51	17	17	33	44	2	5	0	1	9	24	11	0	1	0	15
537603602	537603602	5376036	5376	Estim + Nutrici�n	52861235	1032386793	1	16	5	10	0.881647	-0.723996	0.364465	0.191084	0.490063	-0.872176	0.403767	0.0189481	0.323872	-0.53993	0.203744	-0.508779	0.649428	0.674477	0.738635	0.691213	0.692552	0.613162	0.534715	7	1	0.571429	1.43503	54	23	27	33	54	5	2	0	0	11	21	11	0	0	1	21
	544000602	5440006	5440	Estimulaci�n																										6	0	1	1.26675	54	18	19	37	46	4	5	0	0	3	23	11	1	0	0	16
544000802	544000802	5440008	5440	Estimulaci�n	52890349	1032386793	6	21	6	4	0.87554	-0.438329	0.455285	-1.65721	0.674381	0.216005	0.414717	0.864285	0.316063	1.20717	0.241315	0.380253	0.671825	0.712325	0.822919	0.732182	0.734252	0.582346	0.573116	19	0	0.263158	-1.07895	47	19	19	34	45	4	5	0	0		24	11	1	0	0	14
544000902	544000902	5440009	5440	Estimulaci�n	52890349	1032386793	7	19	5	9	0.87554	-0.438329	0.407142	-0.236923	0.532415	0.630848	0.397805	0.44389	0.321505	1.2492	0.2091	-0.273193	0.734128	0.690437	0.800601	0.712133	0.633005	0.628772	0.569686	3	0	1	0.376014	59	23	18	37	57	6	3	0	0	4	19	11	1	0	0	21
544001102	544001102	5440011	5440	Estimulaci�n	52890349	1032386793	14	14	8	4	0.881647	-0.723996	0.398254	-0.519846	0.538435	1.09449	0.438946	-0.701458	0.479052	-2.30487	0.239444	0.351724	0.734128	0.729569	0.780452	0.789603	0.734252	0.69275	0.60971	6	0	0.5	-0.979745	47	18	18	36	49	2	3	0	0	2	28	9	0	1	0	17
544001402	544001402	5440014	5440	Estimulaci�n	52890349	1032386793	20	16	8	15	0.533643	0.690297	0.388622	1.79398	0.541774	0.952729	0.448337	1.30151	0.304403	1.07839	0.349539	1.60981	0.684383	0.690437	0.81082	0.789603	0.734252	0.693693	0.581538	4	0	0.75	0.56674	57	26	26	36	56	2	7	0	0	2	25	11	1	0	0	22
544001502	544001502	5440015	5440	Estimulaci�n	52890349	1032386793	17	20	9	9	0.86846	0.123413	0.408695	-0.191021	0.674381	0.216005	0.423682	-1.26533	0.352811	-0.527342	0.202079	-0.762608	0.723707	0.690011	0.845026	0.726675	0.61315	0.668844	0.512191	6	0	0.5	0.36158	40	14	16	28	40	1	4	0	1	5	30	9	1	0	0	12
	544001902	5440019	5440	Estimulaci�n																										5	1	0.2	-0.426334	50	20	20	33	42	2	5	0	0	1	18	6	1	0	0	17
544002002	544002002	5440020	5440	Estimulaci�n	52890349	1032386793	12	17	6	13	0.511528	1.33596	0.368626	0.520741	0.545629	1.35834	0.47291	1.64195	0.493585	2.54783	0.350604	1.61979	0.662732	0.690437	0.845026	0.732182	0.734252	0.64529	0.518676	4	0	1	-0.770318	63	26	21	42	60	4	2	0	0	15	32	13	0	1	0	23
544002202	544002202	5440022	5440	Estimulaci�n	52890349	1032386793	5	14	5	1	0.881647	-0.723996	0.477992	-2.15196	0.486627	-1.36188	0.43293	-1.08011	0.3471	-1.31787	0.204695	-1.01614	0.700515	0.674458	0.75415	0.764924	0.688593	0.592139	0.602594	16	1	0.375	-0.0840386	33	13	11	26	38	3	5			14	27	4	0	0	1	12
544002302	544002302	5440023	5440	Estimulaci�n	52890349																		0.658642	0.677407	0.738635	0.732182	0.644485	0.594083	0.526076	8	1	0.25	-0.73667	53	21	17	32	53	3	2	1	0	11	34	5	1	0	0	19
544002402	544002402	5440024	5440	Estimulaci�n	52890349	1032386793	10	15	1	9	0.87554	-0.438329	0.399673	-0.471551	0.544882	-0.420809	0.434845	-0.625792	0.306052	-0.197642	0.214106	-0.129361	0.707004	0.677407	0.814969	0.744098	0.617925	0.573862	0.515503	5	0	0.6	0.403465	46	17	16	36	48	2	1	0	0	8	20	8	0	1	0	15
544002702	544002702	5440027	5440	Estimulaci�n	52890349	1032386793	14	11	4	1	0.87554	-0.438329	0.452509	-1.23138	0.528687	0.545856	0.397729	0.187475	0.445409	-1.43123	0.208408	-0.296568	0.678973	0.729569	0.75415	0.732182	0.668179	0.680004	0.580321	4	0	0.5	0.50613	50	18	20	35	47	2	2	0	1	1	36	5	1	0	0	16
544002801	544002802	5440028	5440	Estimulaci�n	52890349	1032386793	15	15	7	10	0.529487	0.74273	0.411312	-0.115191	0.674381	0.216005	0.458792	1.4087	0.320605	1.23095	0.337144	1.49177	0.681477	0.690437	0.757905	0.732182	0.734252	0.639374	0.600622	4	0	0.75	-0.133982	61	26	28	40	63	4	4	0	0		30	14	0	1	0	24
544003002	544003002	5440030	5440	Estimulaci�n	52890349	1032386793	11	15	3	13	0.87554	-0.438329	0.380454	1.40314	0.585454	1.33481	0.414072	0.854048	0.291449	0.917341	0.307342	1.19097	0.663051	0.713948	0.789004	0.789603	0.734252	0.646339	0.558027	4	1	1	0.918794	62	22	29	42	62	3	6	0	0	4	15	5	0	0	1	22
544003302	544003302	5440033	5440	Estimulaci�n	52890349	1032386793	11	17	6	0	0.881647	-0.723996	0.409171	-0.177099	0.590002	1.69407	0.396876	0.302524	0.271278	0.434137	0.205242	-0.424635	0.734128	0.67396	0.753632	0.789603	0.734252	0.567576	0.556234	7	1	0.571429	0.739285	50	22	18	36	55	3	4	0	0	3	33	5	1	0	0	18
564200102	564200102	5642001	5642	Estimulaci�n	51941190																		0.629635	0.695157	0.774606	0.707569	0.734252	0.567824	0.474382	9	1	0.444444	0.63188	58	23	22	38	52	2	1	0	0	21	38		0	0	1	16
564200202	564200202	5642002	5642	Estimulaci�n	51941190																		0.627312	0.674458	0.73739	0.724684	0.623658	0.578183	0.528759	7	1	0.714286	0.894593	66	27	28	42	60	5	2	0	0	10	24	11	0	0	1	23
564200302	564200302	5642003	5642	Estimulaci�n	51941190	1013623944	11	21	5	15	0.515828	0.972232	0.358758	-0.216151	0.537185	1.03074	0.397322	0.223429	0.321023	0.18413	0.379168	1.87884	0.649428	0.712844	0.757905	0.636732	0.647104	0.633817	0.57021	3	0	0.666667	0.431389	64	33	32	43	60	2	3	0	0	4	22	9	1	0	0	23
564200402	564200402	5642004	5642	Estimulaci�n	51941190	1013623944	12	10	3	6	0.881647	-0.723996	0.396622	-0.577514	0.56893	-0.292826	0.436409	-0.998027	0.369263	0.630392	0.244935	0.433984	0.603193	0.674477	0.755377	0.632752	0.639925	0.548855	0.482685	3	0	0.666667	0.52686	69	33	31	44	65	6	6	0	1	3	26	8	1	0	0	25
564200602	564200602	5642006	5642	Estimulaci�n	51941190	1013623944	7	4	1	8	0.867811	0.28057	0.391957	-0.761074	0.496457	-0.740894	0.413274	-0.39345	0.359283	-1.83007	0.206263	-1.09135	0.734128	0.674458	0.75415	0.684043	0.704821	0.67635	0.55006	9	0	0.222222	-0.495817	43	13	13	27	40	3	4	0	0	9	22	1	0	1	0	10
564200702	564200702	5642007	5642	Estimulaci�n	51941190	1013623944	14	15	6	10	0.867811	0.28057	0.362911	0.0760422	0.532623	0.633983	0.448337	1.30151	0.304771	1.08266	0.274168	0.818164	0.64466	0.680153	0.766656	0.789603	0.734252	0.681465	0.591068	8	1	0.25	-0.73667	50	22	18	36	48	5	2	0	0	9	38		0	1	0	16
564200802	564200802	5642008	5642	Estimulaci�n	51941190	1013623944	14	12	7	13	0.87841	-0.581112	0.406276	-0.262871	0.586139	1.05431	0.430429	1.08209	0.360649	0.758398	0.295637	1.06486	0.631657	0.677407	0.771592	0.67564	0.638937	0.617532	0.491616	15	0	0.266667	-0.737934	62	29	32	39	59	2	3	0	1	20	20	2	0	0	1	23
564200902	564200902	5642009	5642	Estimulaci�n	51941190	1013623944	7	14	4	7	0.87554	-0.438329	0.38937	-0.883501	0.5266	0.642752	0.406696	0.721916	0.334877	-0.0212232	0.216887	-0.0619156	0.700515	0.71503	0.763635	0.768048	0.663539	0.584046	0.549439	6	0	0.5	-0.0399271	55	19	18	35	56	2	1	0	1	16	29	3	1	0	0	18
564201002	564201002	5642010	5642	Estimulaci�n	51941190	1013623944	16	18	11	14	0.867811	0.28057	0.386418	1.70154	0.545837	1.1975	0.431547	1.09201	0.317512	1.17129	0.256673	0.597204	0.734128	0.680153	0.740145	0.715392	0.734252	0.69275	0.607034	5	1	0.6	1.447	59	30	33	41	56	5	7	0	0	5	25	4	1	0	0	21
564201102	564201102	5642011	5642	Estimulaci�n	51941190	1013623944	11	4	4	15	0.86846	0.123413	0.410586	-0.13605	0.613902	1.23869	0.404885	-0.11675	0.350147	-0.172102	0.27299	0.803926	0.678973	0.680153	0.757673	0.70721	0.627549	0.665245	0.538839	5	0	0.6	-0.93786	53	21	21	37	53	3	3	0	0	1	30		1	0	0	16
564201502	564201502	5642015	5642	Estimulaci�n	51941190	1013623944	14	20	5	16	0.86846	0.123413	0.382085	1.49319	0.599269	-0.147101	0.481721	2.06368	0.432828	2.13539	0.391705	1.98803	0.713288	0.690011	0.716772	0.789603	0.734252	0.644741	0.563116	4	0	0.25	0.256867	57	28	26	38	56	4	5	0	0	6	38	3	1	0	0	21
564201602	564201602	5642016	5642	Estimulaci�n	51941190	1013623944	7	9	5	6	0.87554	-0.438329	0.386728	-1.04535	0.496145	-1.47097	0.413609	-0.331482	0.382379	-1.26442	0.204257	-0.476868	0.683606	0.734686	0.738391	0.789603	0.662087	0.650457	0.581421	6	1	0.5	1.322	41	14	14	28	39	2	2	0	1	16	43	5	1	0	0	10
564201702	564201702	5642017	5642	Estimulaci�n	51941190	1013623944	10	15	2	5	0.86846	0.123413	0.405588	-0.283676	0.590177	-0.188339	0.410135	-0.283415	0.305164	-0.423706	0.307064	1.18804	0.613075	0.669605	0.73739	0.649874	0.585744	0.555884	0.473775	4	0	0.5	-0.974769	60	25	24	38	53	4	4	0	1	11	22	4	1	0	0	20
	564202002	5642020	5642	Estimulaci�n																										3	0	0.333333	-1.46966	52	20	18	36	49	4	5	0	0	10	17	3	1	0	0	15
564202302	564202302	5642023	5642	Estimulaci�n	51941190	1013623944	13	16	7	15	0.87554	-0.438329	0.372605	0.852344	0.533312	0.988595	0.400087	0.550236	0.278109	0.527643	0.250716	0.516242	0.68428	0.67074	0.789004	0.740239	0.709697	0.581654	0.548062	3	0	0.666667	-0.909936	59	20	22	38	52	2	3	0	0	8	18	6	1	0	0	16
564902002	564902002	5649020	5649	Estim + Nutrici�n	52890349	1032386793	7	7	0	6	0.87554	-0.438329	0.393908	-0.680126	0.479831	-0.967096	0.405448	-1.40321	0.294807	-0.867787	0.206531	-1.10275	0.713288	0.713972	0.774606	0.765215	0.67414	0.654377	0.590017	5	1	0.8	-0.506301	43	12	15	30	40	2	4	1	0	3	30	5	0	1	0	12
564902202	564902202	5649022	5649	Estim + Nutrici�n	52890349	1032386793	10	17	9	3	0.87554	-0.438329	0.396305	-0.589025	0.583625	0.579755	0.396958	0.356569	0.337587	0.310482	0.287923	0.978738	0.734128	0.67074	0.716772	0.765215	0.665842	0.600952	0.515938	3	0	1.33333	0.710624	62	25	26	37	57	4	5	0	0	4	26	11	1	0	0	23
564902402	564902402	5649024	5649	Estim + Nutrici�n	52890349	1032386793	6	10	3	7	0.87554	-0.438329	0.365024	0.233442	0.537193	-1.81446	0.436758	-0.989148	0.331484	-1.10669	0.211155	-0.209609	0.658998	0.684481	0.738635	0.789603	0.665842	0.634388	0.533476	4	0	0.5	0.307362	45	14	18	36	47	3	3	0	0	5	23	5	1	0	0	15
564903002	564903002	5649030	5649	Estim + Nutrici�n	52890349	1032386793	14	10	5	8	0.867811	0.28057	0.402539	-0.378234	0.484114	-1.28454	0.405614	-0.140505	0.345229	0.335523	0.204762	-1.01974	0.627312	0.669605	0.727524	0.732182	0.660008	0.534832	0.44452	4	1	1	1.61454	48	14	18	31	53	6	7	0	0	0	32	14	1	0	0	14
564903102	564903102	5649031	5649	Estim + Nutrici�n	52890349	1032386793	10	20	11	4	0.867811	0.28057	0.364585	0.200088	0.491422	-0.813033	0.397258	0.399196	0.302919	0.980647	0.327013	1.39242	0.734128	0.718129	0.771637	0.742067	0.734252	0.602272	0.5822	6	1	0.833333	2.70342	61	25	28	39	58	4	4	0	1	8	34	15	1	0	0	22
564903902	564903902	5649039	5649	Estim + Nutrici�n	52890349	1032386793	9	20	5	7	0.87554	-0.438329	0.451818	-1.35957	0.480743	-0.978722	0.397517	0.204916	0.331763	0.300067	0.202785	-0.585624	0.646555	0.67074	0.740145	0.67564	0.639925	0.564968	0.476978	7	1	0.428571	1.3752	48	20	18	35	46	5	4	0	0	9	31		1	0	0	15
564904002	564904002	5649040	5649	Estim + Nutrici�n	52890349	1032386793	4	12	3	6	0.663248	-0.372979	0.411433	-0.111738	0.503106	-1.54087	0.410237	-0.197727	0.426533	-0.759367	0.202349	-0.827982	0.701372	0.726722	0.784662	0.702161	0.704266	0.63821	0.539068	10	1	0.3	-0.715728	61	14	17	33	54	1	1	0	0	13	37	1	0	1	0	22
564904102	564904102	5649041	5649	Estim + Nutrici�n	52890349	1032386793	8	17	6	5	0.87554	-0.438329	0.389777	-0.862669	0.493401	-0.774085	0.405082	0.687337	0.294975	0.208949	0.221332	0.0346604	0.643223	0.684481	0.75037	0.7213	0.633005	0.640443	0.505977	6	1	0.666667	0.0381269	58	20	19	34	55	3	6	0	1	17	35	11	0	1	0	20
564904202	564904202	5649042	5649	Estim + Nutrici�n	52890349	1032386793	10	14	3	3	0.869378	0.00137949	0.452383	-1.24438	0.599269	-0.147101	0.419113	-0.805551	0.29398	-0.430504	0.207133	-0.343176	0.655193	0.69989	0.794143	0.7213	0.665842	0.554504	0.518408	5	1	0.6	1.36389	52	20	18	35	48	3	4	0	0	9	29	5	1	0	0	15
564904702	564904702	5649047	5649	Estim + Nutrici�n	52890349	1032386793	8	15	0	8	0.867811	0.28057	0.408771	-0.188797	0.632997	-2.38613	0.403439	0.648568	0.341342	0.305552	0.206706	-0.360074	0.68428	0.67074	0.734329	0.67564	0.692552	0.548946	0.477449	4	0	0.75	2.32073	39	13	16	29	39	4	5	0	0	7	24	14	1	0	0	11
564907402	564907402	5649074	5649	Estim + Nutrici�n	52890349	1032386793	8	17	2	1	0.869378	0.00137949	0.393815	-0.683803	0.674381	0.216005	0.401918	-0.0143435	0.321447	-0.443622	0.246739	0.460085	0.646555	0.677407	0.789004	0.67564	0.734252	0.586297	0.539987	4	1	0.75	1.36014	60	21	24	34	44	4	6	0	0	9	29	5	1	0	0	21
564907802	564907802	5649078	5649	Estim + Nutrici�n	52890349	1032386793	14	16	8	5	0.867811	0.28057	0.408571	-0.194658	0.498088	0.318476	0.445845	-0.628074	0.309201	-0.305453	0.25376	0.558044	0.713288	0.699864	0.780452	0.789603	0.734252	0.682286	0.587043	5	1	0.6	0.846724	66	24	28	36	58	6	5	0	0	4	39	7	0	1	0	22
564908002	564908002	5649080	5649	Estim + Nutrici�n	52890349	1032386793	8	17	3	5	0.87554	-0.438329	0.370206	0.652537	0.512773	0.62254	0.398831	0.499787	0.312125	0.165105	0.202551	-0.855996	0.704838	0.705858	0.789004	0.723603	0.734252	0.553747	0.47626	7	0	0.714286	0.546806	47	18	17	32	46	7	5	0	0	7	38	5	1	0	0	13
564908402	564908402	5649084	5649	Estim + Nutrici�n	52890349	1032386793	14	16	2	7	0.87554	-0.438329	0.373453	0.92095	0.484406	-0.875284	0.405931	-0.150713	0.325234	-0.205842	0.210665	-0.22406	0.678973	0.712844	0.727524	0.695435	0.623658	0.5468	0.530966	4	0	0.75	-0.133982	59	20	20	35	49	5	1	0	0	6	30	9	1	0	0	19
564908602	564908602	5649086	5649	Estim + Nutrici�n	52890349	1032386793	7	13	5	8	0.874325	-0.371071	0.451862	-1.33134	0.56893	-0.292826	0.431802	-0.321531	0.337823	0.150569	0.208946	-0.278299	0.734128	0.707962	0.784104	0.745297	0.714305	0.68602	0.589273	7	1	0.571429	-0.00176394	59	20	17	37	52	2	6	0	0	1	35	3	1	0	0	18
566700302	566700302	5667003	5667	Estimulaci�n	52890349																		0.658998	0.704216	0.75415	0.724684	0.734252	0.654377	0.53493	5	1	0.6	1.447	54	19	18	34	55	3	3	0	1	22	22	11	0	1	0	13
566700502	566700502	5667005	5667	Estimulaci�n	52890349	1032386793	5	11	3	1	0.87554	-0.438329	0.4529	-1.52968	0.496145	-1.47097	0.439152	-0.514839	0.360192	-1.74966	0.215725	-1.39153	0.713288	0.67074	0.791545	0.732182	0.678071	0.787052	0.588926	6	0	0.166667	-2.45617	48	19	17	34	55	2	1	0	1	23	34	2	1	0	0	15
566700602	566700602	5667006	5667	Estimulaci�n	52890349	1032386793	9	3	6	6	0.87554	-0.438329	0.401683	-0.405579	0.541384	0.702342	0.389944	-2.88233	0.323755	-0.225952	0.202772	-0.586971	0.687465	0.713972	0.774292	0.765215	0.692552	0.585116	0.505581	5	0	0.8	-0.854089	44	18	20	29	43	2	5	0	1	13	40	5	1	0	0	17
566700802	566700802	5667008	5667	Estimulaci�n	52890349	1032386793	3	12	1	8	0.867811	0.28057	0.46531	-1.93366	0.505889	-0.662765	0.420963	-1.31494	0.44862	-1.38232	0.206798	-1.11378	0.671825	0.731082	0.774606	0.740239	0.692552	0.609521	0.54595	4	0	0.75	0.466293	52	22	17	35	55	3	4	0	0	11	23	6	1	0	0	18
566700902	566700902	5667009	5667	Estimulaci�n	52890349	1032386793	14	27	10	15	0.523016	1.61491	0.365073	0.237234	0.674381	0.216005	0.435364	1.14365	0.434443	2.14674	0.293032	1.03606	0.663051	0.690437	0.716772	0.789603	0.705507	0.632077	0.499198	3	0	1	0.571006	68	28	34	40	62	3	3	0	0	5	22	5	1	0	0	23
566701202	566701202	5667012	5667	Estimulaci�n	52890349	1032386793	2	17	0	5	0.87554	-0.438329	0.451891	-1.32177	0.495436	-1.46331	0.420885	-0.777523	0.511616	-2.22159	0.230325	-1.71452	0.658642	0.687459	0.777226	0.765215	0.645298	0.653196	0.518442	4	1	1	-0.422531	34	16	17	30	43	1	2	1	1	6	39	2	0	0	1	14
566701302	566701302	5667013	5667	Estimulaci�n	52890349	1032386793	12	18	5	0	0.88006	-0.655826	0.411996	-0.0956503	0.619567	-0.0563488	0.397564	0.200837	0.347117	-0.120714	0.207794	-0.318407	0.685365	0.694793	0.784662	0.789603	0.660814	0.584987	0.55179	3	0	1.33333	0.710624	59	19	20	37	55	4	4	0	0	6	21	11	1	0	0	20
566701702	566701702	5667017	5667	Estimulaci�n	48601003	1013623944	18	20	7	8	0.87554	-0.438329	0.369815	0.619772	0.495084	-0.753615	0.420889	-0.770798	0.319164	-0.0394549	0.29653	1.07467	0.627312	0.669605	0.727524	0.652106	0.585744	0.516728	0.447886	7	1	0.571429	1.30662	59	20	22	39	58	4	7	0	0	3	20	11	0	0	1	22
566701802	566701802	5667018	5667	Estimulaci�n	52890349	1032386793	1	2	0	2	0.881647	-0.723996	0.458182	-1.75864	0.540895	-1.81835	0.40568	-1.58308	0.357101	-1.72027	0.24733	-2.02818	0.713288	0.690011	0.757739	0.789603	0.734252	0.657354	0.550912	5	0	0.2	-0.364351	55	16	17	35	41	2	3	1	1	0	34		1	0	0	16
566701902	566701902	5667019	5667	Estimulaci�n	52890349	1032386793	9	13	2	4	0.867811	0.28057	0.387903	-0.966095	0.484114	-1.28454	0.434692	-0.682792	0.508284	-1.89889	0.205321	-1.04823	0.723707	0.669605	0.725894	0.737539	0.659745	0.598395	0.555619	4	0	0.75	-0.133982	43	16	17	28	45	1	2	0	0	5	42	1	0	1	0	15
566702502	566702502	5667025	5667	Estimulaci�n	52890349	1032386793	10	13	5	5	0.86814	0.558918	0.456068	-1.02828	0.525946	0.316423	0.41747	-0.470733	0.328509	-0.198155	0.203218	-0.546961	0.734128	0.690437	0.73739	0.789603	0.734252	0.639844	0.491628	4	1	0.5	-0.631957	57	20	21	34	55	4	4	0	0	7	34	4	0	1	0	18
566702902	566702902	5667029	5667	Estimulaci�n	52890349	1032386793	2	15	2	5	0.867811	0.28057	0.452876	-1.52788	0.545234	-1.84671	0.39706	0.37477	0.305375	-0.38528	0.202242	-0.658047	0.627312	0.674477	0.716772	0.765215	0.668036	0.527016	0.514266	8	0	1	1.11706	61	20	21	35	50	2	4	1	0	9	38	3	0	1	0	20
566703102	566703102	5667031	5667	Estimulaci�n	52890349	1032386793	12	15	2	4	0.87554	-0.438329	0.451922	-1.31352	0.503106	-1.54087	0.445845	-0.628074	0.423532	-0.608278	0.204443	-0.466255	0.740871	0.677407	0.757905	0.765215	0.734252	0.644508	0.543711	4	0	0.5	-0.238695	48	19	20	33	50	3	5	0	0	2	20	5	1	0	0	17
566703202	566703202	5667032	5667	Estimulaci�n	52890349	1032386793	14	23	4	3	0.874325	-0.371071	0.452897	-1.19766	0.517186	0.424026	0.429158	1.06592	0.28159	0.729643	0.290206	1.0045	0.687465	0.677407	0.748006	0.789603	0.734252	0.694908	0.618678	7	1	0.714286	0.799121	50	23	21	33	55	4	4	0	0	15	30	4	0	1	0	20
566703502	566703502	5667035	5667	Estimulaci�n	52890349	1032386793	8	17	7	7	0.87841	-0.581112	0.400184	-0.454541	0.674381	0.216005	0.397085	0.252214	0.407108	-0.0296144	0.260138	0.642788	0.713288	0.708747	0.786202	0.765215	0.639616	0.60055	0.511628	4	0	0.25	0.256867	58	22	17	36	58	3	6	0	1	11	21	10	1	0	0	20
567900202	567900202	5679002	5679	Control	48601003	1032386793	14	19	3	4	0.867811	0.28057	0.406976	-0.2419	0.49412	0.0594929	0.420855	-0.738786	0.323706	0.325466	0.202069	-0.710217	0.674712	0.67074	0.771637	0.720529	0.680271	0.625656	0.451471	5	1	0.6	0.751253	38	19	16	31	39	4	1	0	1	18	44	2	1	0	0	11
567900302	567900302	5679003	5679	Control	48601003	1032386793	16	21	6	6	0.869378	0.00137949	0.369962	0.632072	0.530581	0.473004	0.399539	0.529759	0.310998	1.09817	0.244047	0.420975	0.678973	0.708607	0.766656	0.765215	0.692552	0.598305	0.475323	4	0	0.25	0.256867	57	22	17	36	50	6	5	0	1	6	24	11	1	0	0	18
567900702	567900702	5679007	5679	Control	48601003	1032386793	7	6	3	2	0.87554	-0.438329			0.476995	-1.06368	0.418449	0.920762	0.375506	-0.974775	0.202259	-0.654762	0.62657	0.71503	0.748006	0.649474	0.647104	0.552516	0.469909	4	0	1	-0.624569	38	12	16	22	39	3	6	0	0	9	25	7	1	0	0	10
567900802	567900802	5679008	5679	Control	48601003	1032386793	10	18	1	15	0.867811	0.28057	0.370595	0.685131	0.674381	0.216005	0.435364	1.14365	0.2798	0.540404	0.233044	0.249357	0.713288	0.674458	0.716772	0.742067	0.610103	0.559802	0.462371	3	0	1	-0.0242935	56	21	24	35	57	6	4	0	0	12	28	11	0	1	0	21
567901202	567901202	5679012	5679	Control	48601003	1032386793	18	17	14	7	0.625936	-0.102183	0.411423	-0.112002	0.55341	1.4621	0.412849	-0.378014	0.340295	-0.20376	0.349054	1.60526	0.667791	0.67074	0.740145	0.789603	0.64867	0.562216	0.548125	6	1	0.333333	0.0392833	61	24	28	40	54	3	3	0	0	1	26	11	1	0	0	23
567901301	567901302	5679013	5679	Control	48601003	1032386793	1	3	0	5	0.87554	-0.438329	0.487147	-2.2775	0.607549	-2.25315	0.408988	-1.55112	0.47118	-2.14136	0.248387	-2.04632	0.646114	0.669605	0.740166	0.622709	0.592374	0.527316	0.453916	8	0	0.375	-0.291052	55	15	17	33	54	1	1	0	1	17	23	5	0	0	1	15
567902002	567902002	5679020	5679	Control	48601003	1032386793	22	17	15	15	0.885256	-0.868894	0.380303	1.39445	0.538335	-0.454585	0.408788	0.762958	0.369751	0.994228	0.211781	-0.191633	0.66368	0.69989	0.727524	0.678941	0.639925	0.556505	0.496048	6	0	0.5	0.36158	52	19	18	35	47	4	4	0	0	9	23	11	0	0	1	15
567902202	567902202	5679022	5679	Control	48601003	1032386793	5	9	1	5	0.542286	0.592563	0.451929	-1.41882	0.529059	-1.72702	0.417092	-1.3837	0.305003	-0.60271	0.203534	-0.523189	0.617689	0.677407	0.73739	0.660413	0.668036	0.571774	0.507701	3	0	0.333333	-1.45106	49	20	19	36	55	3	4	0	0	13	25	11	1	0	0	17
567902402	567902402	5679024	5679	Control	48601003	1032386793	11	11	7	1	0.881647	-0.723996	0.452749	-1.5179	0.674381	0.216005	0.403373	-1.60074	0.374391	-0.399556	0.202118	-0.778262	0.624103	0.686002	0.727524	0.742067	0.622697	0.567816	0.471242	8	0	0.375	-0.331379	43	17	19	36	49	4	4	1	0	5	23	8	0	0	1	13
567902702	567902702	5679027	5679	Control	48601003	1032386793	9	8	4	2	0.87554	-0.438329	0.451881	-1.32475	0.674381	0.216005	0.397085	0.252214	0.389018	-0.65926	0.204934	-1.02879	0.638322	0.677407	0.727524	0.711716	0.600469	0.55169	0.463981	6	1	1	-0.276781	35	13	16	26	39	2	3	0	1	13	22	11	0	0	1	10
567902802	567902802	5679028	5679	Control	48601003	1032386793	14	19	5	5	0.526861	0.778479	0.398999	-0.494299	0.56893	-0.292826	0.441282	1.21585	0.370936	1.70618	0.215041	-0.105941	0.646114	0.713452	0.77921	0.720529	0.734252	0.623441	0.564479	3	0	0.666667	-0.90496	49	20	19	34	51	2	4	0	0	9	18	10	1	0	0	15
567903102	567903102	5679031	5679	Control	48601003	1032386793	10	13	3	4	0.87554	-0.438329	0.453308	-1.55783	0.568972	-2.03582	0.432572	-1.16169	0.372201	-0.899738	0.220757	0.0227795	0.734128	0.715468	0.745951	0.691461	0.67414	0.576834	0.509632	9	0	0.444444	0.433782	55	18	17	35	49	1	1	0	0	10	44	3	1	0	0	16
567903202	567903202	5679032	5679	Control	48601003	1032386793	3	13	2	1	0.87554	-0.438329	0.454658	-1.09114	0.590177	-0.188339	0.401498	0.00141212	0.275336	0.154534	0.213101	-0.155498	0.687465	0.699864	0.757905	0.666671	0.734252	0.673027	0.609779	8	1	0.375	0.0567356	60	22	26	44	55	5	2	0	1	19	27	5	1	0	0	22
567903402	567903402	5679034	5679	Control	48601003	1032386793	13	15	5	11	0.87554	-0.438329	0.504208	-2.47574	0.523162	0.580629	0.438735	-0.723381	0.32994	0.173179	0.227789	0.158439	0.641396	0.698661	0.755377	0.649874	0.627031	0.529531	0.531605	4	0	0.5	-0.979745	60	22	17	34	50	4	1	0	0	9	18	4	1	0	0	18
567903501	567903502	5679035	5679	Control	48601003	1032386793	15	11	3	5	0.86846	0.123413	0.452294	-1.47484	0.590177	-0.188339	0.397183	0.239321	0.419743	-0.904818	0.207219	-1.13064	0.734128	0.745108	0.738635	0.665611	0.644485	0.516043	0.463259	4	0	0.5	0.36158	61	21	19	44	58	6	3	1	0	1	27	11	0	1	0	23
569700202	569700202	5697002	5697	Estimulaci�n	52890349	1032386793	11	20	4	3	0.87554	-0.438329	0.402584	-0.376822	0.511345	0.439351	0.439387	-0.57765	0.340511	-0.501587	0.208269	-0.301417	0.644233	0.669605	0.771592	0.724684	0.629985	0.603388	0.53457	8	0	0.5	1.00311	53	24	22	37	56	3	3	0	1	14	31	7	1	0	0	21
569700502	569700502	5697005	5697	Estimulaci�n	52890349	1032386793	8	13	6	6	0.87554	-0.438329	0.397793	-0.535893	0.518628	-0.584271	0.418605	-1.31722	0.357299	-1.24101	0.202227	-0.661239	0.627312	0.680153	0.757905	0.711716	0.734252	0.642348	0.497922	4	0	0.25	-1.67976	47	19	18	33	43	5	5	0	0	20	27	9	0	0	1	13
569700602	569700602	5697006	5697	Estimulaci�n	52890349	1032386793	13	16	5	16	0.867811	0.28057	0.367242	0.407583	0.445829	-0.312181	0.398306	0.148303	0.294544	0.889334	0.331099	1.43282	0.658642	0.690437	0.784104	0.789603	0.734252	0.610546	0.555289	4	0	0.5	-0.780976	53	20	16	35	55	2	3	0	0	2	35	5	1	0	0	19
569700802	569700802	5697008	5697	Estimulaci�n	52890349	1032386793	9	11	7	3	0.881647	-0.723996	0.365606	0.278271	0.461423	-0.19637	0.479934	1.79848	0.315589	1.18231	0.233011	0.248798	0.734128	0.674458	0.749425	0.7213	0.630859	0.576032	0.520127	4	1	0.75	0.508045	58	20	20	38	54	3	3	0	0	0	24	11	1	0	0	21
569701102	569701102	5697011	5697	Estimulaci�n	52890349	1032386793	11	13	2	7	0.881647	-0.723996	0.472319	-2.06299	0.506249	-1.57587	0.439387	-0.57765	0.389546	-1.02329	0.203401	-0.934989	0.657631	0.702146	0.789004	0.740239	0.734252	0.618849	0.499177	9	0	0.444444	-0.402739	38	21	19	32	49	3	1	0	1	3	22	11	0	0	1	14
569701202	569701202	5697012	5697	Estimulaci�n	52890349	1032386793	12	17	7	8	0.87554	-0.438329	0.408734	-0.189877	0.480476	-1.25548	0.404953	0.684446	0.297513	0.964459	0.222818	0.0645958	0.734128	0.707962	0.766656	0.7213	0.734252	0.5758	0.503422	7	1	0.857143	0.858958	54	19	19	36	48	4	5	1	0	22	18	11	0	1	0	16
569701402	569701402	5697014	5697	Estimulaci�n	52890349	1032386793	9	17	2	5	0.612958	-0.00614736	0.359391	-0.172445	0.539937	0.57408	0.397249	0.397728	0.388023	1.17324	0.253238	0.550948	0.617689	0.67396	0.762633	0.712133	0.705507	0.645787	0.532963	7	1	0.428571	0.0791742	54	21	21	35	51	3	3	0	0	12	40	3	1	0	0	17
569701502	569701502	5697015	5697	Estimulaci�n	52890349	1032386793	8	5	1	5	0.87554	-0.438329	0.363458	0.116114	0.473832	-0.099413	0.415708	-1.10343	0.321075	-0.877915	0.219583	-1.48544	0.629411	0.674477	0.73739	0.765215	0.629985	0.625004	0.464816	7	1	0.428571	0.679449	52	20	20	36	53	5	2	0	1		29	1	0	0	1	17
569701602	569701602	5697016	5697	Estimulaci�n	52890349	1032386793	18	20	8	11	0.881647	-0.723996	0.373374	0.914651	0.602711	0.53039	0.437533	-0.968906	0.349573	-0.5836	0.267807	0.740307	0.734128	0.698661	0.800601	0.789603	0.591826	0.550676	0.471649	4	1	0.5	-0.631957	48	20	18	36	43	5	4	0	0	3	27	5	1	0	0	17
569701902	569701902	5697019	5697	Estimulaci�n	52890349	1032386793	12	25	4	0	0.881647	-0.723996	0.375841	1.10377	0.568305	1.83101	0.46492	2.36493	0.28442	0.817965	0.345024	1.56723	0.629411	0.67074	0.745951	0.742067	0.633005	0.579688	0.54345	6	0	0.333333	-0.109736	51	24	23	35	50	2	4	0	0	4	43	5	1	0	0	16
569702002	569702002	5697020	5697	Estimulaci�n	52890349	1032386793	10	16	7	12	0.87554	-0.438329	0.382246	1.50169	0.541005	0.609662	0.404754	0.51391	0.358771	1.5667	0.243441	0.41204	0.619951	0.699864	0.757673	0.732182	0.692552	0.602103	0.587111	10	0	0.3	-1.06352	55	24	21	36	57	4	3	0	0	8	21	11	0	0	1	19
569702102	569702102	5697021	5697	Estimulaci�n	52890349	1032386793	18	26	15	9	0.87554	-0.438329	0.364385	0.18504	0.512773	0.62254	0.441714	-0.841236	0.381539	0.778973	0.240015	0.360489	0.643205	0.707962	0.748605	0.712133	0.665842	0.667973	0.558731	5	1	0.6	-0.585096	59	18	18	36	54	2	1	1	0	3	30	3	1	0	0	17
569702202	569702202	5697022	5697	Estimulaci�n	52890349	1032386793	11	15	6	9	0.680306	-0.496539	0.401541	-0.410156	0.541569	0.859252	0.403488	0.649794	0.277877	0.693898	0.283636	0.929711	0.631657	0.721434	0.771592	0.789603	0.665842	0.672158	0.53109	4	1	0.75	-0.527244	59	26	29	38	65	7	5	0	0	15	23	11	0	1	0	22
569702402	569702402	5697024	5697	Estimulaci�n	64703709	1032386793	18	14	5	16	0.874325	-0.371071	0.401057	-0.425877	0.674381	0.216005	0.448337	1.30151	0.401066	1.90487	0.273965	0.815709	0.667732	0.675375	0.727524	0.712133	0.600469	0.633123	0.550335	4	0	1	1.11706	57	23	18	37	53	3	3	0	0	9	22	7	1	0	0	20
569703202	569703202	5697032	5697	Estimulaci�n	52890349	1032386793	13	18	4	8	0.869378	0.00137949	0.366645	0.359821	0.487996	0.196847	0.448337	1.30151	0.327752	1.32567	0.356637	1.67584	0.702159	0.674458	0.786202	0.712133	0.639214	0.625452	0.516052	4	1	0.75	0.814081	49	19	18	34	47	4	4	0	0	6	32	5	1	0	0	14
569703302	569703302	5697033	5697	Estimulaci�n	52890349	1032386793	8	20	1	8	0.869378	0.00137949	0.456436	-1.70138	0.495084	-0.753615	0.445845	-0.628074	0.342638	-1.34609	0.203405	-0.532611	0.664325	0.699864	0.741665	0.732182	0.734252	0.650085	0.587208	11	0	0.272727	-0.780698	42	21	17	34	45	3	1	0	1	5	21	7	0	0	1	13
575600202	575600202	5756002	5756	Control	52861235	1032386793	12	17	8	9	0.86846	0.123413	0.37212	0.812434	0.554021	1.58334	0.425595	1.01963	0.323585	1.28445	0.296704	1.07657	0.707004	0.693172	0.716772	0.789603	0.627549	0.662963	0.559412	3	0	0.666667	-0.909936	60	24	30	37	58	5	4	0	0	2	18	9	1	0	0	20
575600502	575600502	5756005	5756	Control	52861235																		0.658642	0.675375	0.731407	0.704306	0.64867	0.582629	0.522678	6	0	0.333333	-0.449278	54	26	28	39	54	3	5	0	0	11	41	4	1	0	0	19
575600602	575600602	5756006	5756	Control	52861235	1032386793	14	18	3	10	0.87554	-0.438329	0.374744	1.02201	0.590177	-0.188339	0.414547	-0.350692	0.313459	-0.13597	0.203712	-0.510909	0.668527	0.690011	0.786202	0.69926	0.734252	0.562822	0.515055	3	0	1.66667	0.249966	58	22	15	36	54	2	2	0	0							19
575600802	575600802	5756008	5756	Control	48601003	1013623944	1	12	0	10	0.867811	0.28057	0.363384	0.110666	0.486104	-1.31012	0.419049	-0.837123	0.385142	-1.53916	0.219737	-1.48902	0.700515	0.677407	0.786202	0.668158	0.633165	0.561249	0.474897	6	1	0.5	-0.631957	44	17	17	34	47	2	1	1	0	19	30	3	1	0	0	14
575600902	575600902	5756009	5756	Control	52861235	1032386793	6	4	3	7	0.87554	-0.438329	0.404748	-0.30931	0.506249	-1.57587	0.387773	-1.94389	0.324928	-1.31263	0.203445	-0.938259	0.6408	0.67074	0.757673	0.765215	0.621067	0.601885	0.56323	6	0	0.166667	-1.71466	53	23	22	35	59	5	3	1	0	14	41	6	0	0	1	19
575601302	575601302	5756013	5756	Control	52861235	1032386793	8	19	13	12	0.869378	0.00137949	0.370965	0.716229	0.583321	1.32178	0.408515	0.757807	0.366191	0.590617	0.244679	0.430239	0.681477	0.67074	0.762997	0.679758	0.67414	0.615967	0.476203	6	1	0.5	0.109092	62	21	27	38	59	2	6	0	0	2	20	11	0	0	1	23
575601402	575601402	5756014	5756	Control	52861235	1032386793	8	7	5	15	0.867811	0.28057	0.369853	0.622955	0.568917	1.18182	0.439387	-0.57765	0.343141	-1.30765	0.20595	-0.391896	0.734128	0.680153	0.794143	0.789603	0.734252	0.683617	0.620985	2	0	0.5	-1.57504	39	21	19	32	41	4	7	1	1	2	21	6	0	0	1	14
575602002	575602002	5756020	5756	Control	52861235	1032386793	12	14	4	8	0.885256	-0.868894	0.451841	-1.34047	0.523512	0.439469	0.445845	-0.628074	0.364004	-1.15363	0.202052	-0.727363	0.695878	0.708331	0.774606	0.684431	0.662087	0.657516	0.572517	4	0	0.25	-0.484183	47	20	27	36	48	2	0	1	1	3	24	5	1	0	0	18
575602102	575602102	5756021	5756	Control	52861235	1032386793	11	12	2	5	0.87554	-0.438329	0.406167	-0.266165	0.559536	0.864522	0.445845	-0.628074	0.3479	-1.10148	0.234347	0.270862	0.647811	0.745108	0.727524	0.668158	0.610103	0.588087	0.501178	3	0	1	0.571006	46	20	20	33	40	2	2	1	1	6	23	7	1	0	0	14
575602202	575602202	5756022	5756	Control	52861235	1032386793	18	15	11	15	0.535677	0.666098	0.405188	-0.295858	0.527775	0.83903	0.420048	-0.908154	0.330593	0.304715	0.283021	0.922608	0.667055	0.713452	0.725894	0.67575	0.659425	0.584418	0.530804	5	0	0.6	-0.93786	61	20	24	42	55	6	5			23	20	9	1	0	0	20
575602502	575602502	5756025	5756	Control	52861235	1032386793	6	16	6	8	0.87554	-0.438329	0.365465	0.267383	0.607549	-2.25315	0.413728	-1.4735	0.361716	-1.32173	0.202066	-0.712469	0.664325	0.675375	0.727524	0.67274	0.734252	0.55317	0.486199	9	0	0.222222	-1.09609	54	18	22	35	44	3	3	1	0	5	24	1	0	1	0	21
575602802	575602802	5756028	5756	Control	52861235																		0.713288	0.674458	0.757185	0.7213	0.734252	0.572756	0.586324	5	0	0.8	-1.2556	43	15	17	33	41	3	6	1	1	11	19	5	1	0	0	12
575603002	575603002	5756030	5756	Control	52861235	1032386793	2	12	0	2	0.874325	-0.371071	0.451817	-1.37006	0.479831	-0.967096	0.382134	-2.18939	0.369291	-1.72634	0.224635	-1.59766	0.646555	0.721434	0.774608	0.647471	0.632676	0.582891	0.488449	5	0	0.4	-1.02163	54	21	21	33	48	3	2	0	1	3	25	5	1	0	0	16
575603202	575603202	5756032	5756	Control	52861235	1032386793	4	16	4	6	0.868834	0.0677462	0.388829	-0.912445	0.526361	0.639126	0.405814	0.703394	0.303771	-0.393581	0.211111	-1.26361	0.678973	0.680153	0.75415	0.765215	0.734252	0.577383	0.518152	7	0	0.857143	-1.42545	53	19	20	36	50	2	2	0	1	1	29	5	0	0	1	16
575603402	575603402	5756034	5756	Control	52861235	1032386793	12	7	3	16	0.885256	-0.868894	0.412819	-0.072241	0.548246	1.00675	0.439152	-0.514839	0.317528	-0.349198	0.204343	-0.996479	0.734128	0.67074	0.716772	0.765215	0.734252	0.574573	0.476154	3	0	1	-0.770318	43	16	19	28	38	3	6	0	0	8	25	9	1	0	0	12
584700202	584700202	5847002	5847	Estim + Nutrici�n	51941190	1013623944	14	0	8	14	0.526955	1.67445	0.369837	0.621613	0.478477	-0.992678	0.426773	1.03207	0.281107	0.71794	0.257476	0.607858	0.734128	0.760248	0.727524	0.765569	0.639925	0.622093	0.52071	5	0	0.4	0.865752	61	23	29	37	52	6	7	0	1	4	33	6	1	0	0	20
584700302	584700302	5847003	5847	Estim + Nutrici�n	51941190	1013623944	13	0	1	6	0.871093	-0.156538	0.407585	-0.223762	0.599269	-0.147101	0.439152	-0.514839	0.268859	0.16791	0.206976	-1.12101	0.666535	0.712844	0.748006	0.665611	0.674648	0.552675	0.512705	6	0	0.5	0.36158	47	20	20	30	48	4	3	0	1	14	27	5	0	0	1	16
584700602	584700602	5847006	5847	Estim + Nutrici�n	51941190	1013623944	19	0	12	8	0.87554	-0.438329	0.367736	0.447648	0.486239	-0.87993	0.449958	1.32136	0.409798	1.96977	0.260666	0.649642	0.653369	0.680153	0.760401	0.715392	0.627549	0.55997	0.528739	7	0	0.428571	0.877719	54	22	22	36	53	5	3	0	1	23	25	12	1	0	0	18
584700902	584700902	5847009	5847	Estim + Nutrici�n	51941190	1013623944	15	0	11	16	0.598922	2.37018	0.37676	1.16918	0.559925	-0.34732	0.428001	1.05105	0.275796	0.629079	0.398176	2.04347	0.612378	0.675375	0.739265	0.634051	0.623658	0.560763	0.452917	5	0	1	-0.224261	56	26	31	36	51	5	7	0	0	4	21	11	1	0	0	20
584701002	584701002	5847010	5847	Estim + Nutrici�n	51941190	1013623944	6	0	1	7	0.87554	-0.438329	0.464075	-1.90758	0.551859	-0.380745	0.374331	-2.39429	0.467815	-2.02411	0.219862	-1.49193	0.663051	0.734686	0.774292	0.742067	0.648667	0.631079	0.561662	4	1	0.25	-1.33197	51	18	19	32	49	1	2	1	0	12	43	2	1	0	0	16
584701502	584701502	5847015	5847	Estim + Nutrici�n	51941190	1013623944	13	0	5	15	0.608482	0.0274044	0.372516	0.845061	0.503646	0.446784	0.41843	-0.654179	0.321103	-0.676169	0.202077	-0.705454	0.643205	0.705629	0.748006	0.76183	0.621067	0.628439	0.504593	6	1	0.666667	-0.562148	55	18	13	37	52	2	2	1	0	7	33	5	0	1	0	21
584702202	584702202	5847022	5847	Estim + Nutrici�n	51941190	1013623944	12	2	5	13	0.87554	-0.438329	0.357243	-0.320544	0.674381	0.216005	0.397357	0.408946	0.311266	-0.18666	0.203294	-0.541012	0.624103	0.669605	0.748605	0.622595	0.600469	0.562418	0.493441	4	0	0.5	-1.48996	52	17	19	38	50	4	2	0	0	8	28	3	1	0	0	19
584702602	584702602	5847026	5847	Estim + Nutrici�n	51941190	1013623944	15	0	5	12	0.867811	0.28057	0.368342	0.49723	0.555804	0.812339	0.443015	1.23686	0.408077	1.06041	0.287131	0.969746	0.647811	0.67074	0.716772	0.691461	0.610103	0.571459	0.557243	6	0	0.166667	-2.22488	61	24	24	36	55	3	5	1	0	6	28	3	1	0	0	22
584702902	584702902	5847029	5847	Estim + Nutrici�n	48601003	1013623944	11	16	4	10	0.881647	-0.723996	0.405415	-0.288927	0.504665	0.396725	0.404521	-0.104771	0.340919	0.0281367	0.222367	0.0556237	0.643205	0.677407	0.716772	0.7213	0.627549	0.571464	0.46266	8	1	0.375	-0.684314	63	24	28	38	54	3	4	1	1	10	25	11	0	1	0	20
584703001	584703002	5847030	5847	Estim + Nutrici�n	51941190	1013623944	16	0	8	11	0.553914	1.9816	0.36508	0.237779	0.539379	0.97607	0.396921	0.347451	0.339104	0.312416	0.270452	0.772984	0.691438	0.675375	0.774292	0.712133	0.627549	0.563783	0.52257	3	0	1.33333	0.710624	49	20	16	29	43	4	5	0	1	13	33	11	0	1	0	13
584703402	584703402	5847034	5847	Estim + Nutrici�n	51941190	1013623944	8	8	3	11	0.871093	-0.156538	0.471875	-2.05553	0.554112	-1.93771	0.417298	-1.4157	0.437151	-1.89252	0.21118	-0.208866	0.707616	0.717058	0.757905	0.706259	0.660008	0.624418	0.549738	7	1	0.428571	-1.17209	55	24	26	33	49	0	2	0	1	9	33	3	1	0	0	18
584703702	584703702	5847037	5847	Estim + Nutrici�n	51941190	1013623944	3	8	3	6	0.87554	-0.438329	0.452394	-1.48573	0.674381	0.216005	0.416524	-1.35708	0.379214	-0.513357	0.23774	-1.8567	0.627312	0.695157	0.772567	0.712133	0.640317	0.586748	0.555209	3	1	0.666667	-0.472091	45	20	19	30	51	2	5	1	1	11	20	3	1	0	0	17
584703902	584703902	5847039	5847	Estim + Nutrici�n	51941190	1013623944	12	0	1	10	0.868834	0.0677462	0.372642	0.855316	0.47555	0.0252346	0.396997	0.364294	0.269382	0.40069	0.235992	0.297503	0.642108	0.69989	0.754175	0.76183	0.679093	0.57545	0.483914	6	0	0.333333	-0.308504	57	29	27	37	55	2	6	0	0	13	26	9	1	0	0	20
584704102	584704102	5847041	5847	Estim + Nutrici�n	51941190																		0.734128	0.674458	0.731407	0.742067	0.647104	0.546001	0.484834	3	1	2	0.737371	48	20	18	32	42	3	3	0	1	12	36	11	0	0	1	14
584704202	584704202	5847042	5847	Estim + Nutrici�n	51941190	1013623944	14	0	2	11	0.88006	-0.655826	0.370474	0.675062	0.544323	1.28415	0.398048	0.164745	0.451439	2.26466	0.343887	1.55643	0.643205	0.674458	0.748006	0.789603	0.633967	0.56585	0.579978	4	0	1	-0.170043	59	26	28	38	57	2	2	0	0	8	21	3	1	0	0	23
588700102	588700102	5887001	5887	Estimulaci�n	48601003	1013623944	14	20	2	2	0.663248	-0.372979	0.367289	0.411376	0.573176	1.08935	0.400217	0.0529517	0.319982	-0.12491	0.212627	-0.168242	0.734128	0.675375	0.771592	0.789603	0.688593	0.58878	0.552877	7	0	0.285714	0.271826	53	20	25	36	50	2	5	0	0	7	17	3	1	0	0	22
588700202	588700202	5887002	5887	Estimulaci�n	48601003	1013623944	11	12	6	8	0.545705	1.899	0.376343	1.13989	0.506188	0.390617	0.41972	0.939097	0.345275	-0.161511	0.224632	0.0998951	0.648417	0.674458	0.727524	0.724684	0.734252	0.557402	0.522089	5	0	0.6	0.403465	56	22	23	35	49	7	4	0	0	9	26	9	1	0	0	17
588700302	588700302	5887003	5887	Estimulaci�n	48601003	1013623944	13	22	8	7	0.587069	0.192515	0.369508	0.594085	0.528634	0.476277	0.449734	-0.801361	0.264465	0.385089	0.217552	-0.0467	0.603193	0.677407	0.716772	0.604782	0.585744	0.552121	0.458185	5	0	0.6	0.403465	51	16	20	38	48	5	5	1	1	12	28	11	1	0	0	21
588700402	588700402	5887004	5887	Estimulaci�n	48601003	1013623944	6	10	0	8	0.565183	0.374079	0.478308	-2.15662	0.505046	0.231078	0.434798	-0.655576	0.390927	-1.09066	0.209224	-1.20329	0.678973	0.729569	0.757185	0.789603	0.714305	0.595978	0.481753	3	0	0.333333	-1.04955	43	16	16	29	39	3	1	0	0	11	19	4	1	0	0	13
588701202	588701202	5887012	5887	Estimulaci�n	48601003	1013623944	16	10	8	7	0.881647	-0.723996	0.364114	0.164738	0.568853	1.14505	0.399499	0.528182	0.271179	0.566108	0.203092	-0.557327	0.643205	0.67074	0.73739	0.789603	0.623658	0.539732	0.464544	5	1	0.8	0.835023	51	17	20	33	49	2	7	0	0	15	28	11	1	0	0	15
588701402	588701402	5887014	5887	Estimulaci�n	48601003	1013623944	6	6	6	6	0.570794	0.325773	0.371002	0.719292	0.484984	0.120155	0.420269	-0.644775	0.289063	-0.66157	0.208785	-1.18828	0.627312	0.680153	0.738391	0.634051	0.602037	0.579557	0.470822	7	0	0.714286	0.451334	45	20	14	28	43	6	2	0	1	3	18	8	0	0	1	13
588701802	588701802	5887018	5887	Estimulaci�n	48601003	1013623944	11	15	5	9	0.570794	0.325773	0.360277	-0.110972	0.548026	0.873527	0.439387	-0.57765	0.304647	-0.440711	0.204543	-0.460702	0.707004	0.691908	0.738391	0.789603	0.734252	0.577398	0.535869	6	1	0.333333	0.639558	45	18	22	31	48	2	0	0	1	14	22	5	0	0	1	15
588701902	588701902	5887019	5887	Estimulaci�n	48601003	1013623944	15	21	8	9	0.867811	0.28057	0.369993	0.634682	0.599493	1.94171	0.41972	0.939097	0.329152	1.33929	0.226537	0.135624	0.691438	0.699864	0.741665	0.724393	0.6931	0.536631	0.493496	8	1	0.375	1.26964	44	14	11	29	46	5	6	0	0	15	25	11	0	1	0	12
588702002	588702002	5887020	5887	Estimulaci�n	48601003	1013623944	17	19	4	14	0.867811	0.28057	0.364195	0.170747	0.488541	0.213932	0.402405	0.621677	0.309632	1.08229	0.304593	1.16181	0.650255	0.675375	0.771592	0.652106	0.627549	0.660482	0.53633	4	0	0.5	-0.635227	56	25	29	37	50	5	1	0	1	7	19	6	1	0	0	21
588702101	588702102	5887021	5887	Estimulaci�n	48601003	1013623944									0.477293	-1.08799	0.404038	-1.61238	0.466301	-1.87195	0.289119	-2.64412	0.62657	0.71503	0.748647	0.729532	0.69985	0.545103	0.530789	3	0	0.666667	-0.909936	41	14	13	30	48	2	3	0	0	14	25	4	1	0	0	19
	588702202	5887022	5887	Estimulaci�n																										7	1	0.428571	-0.661875	53	18	20	32	46	4	5	0	0	20	17	9	1	0	0	14
588702502	588702502	5887025	5887	Estimulaci�n	48601003	1013623944	14	16	6	6	0.87554	-0.438329	0.369112	0.561077	0.47975	0.128416	0.402402	-0.0319895	0.320521	0.0090162	0.226592	0.136635	0.678973	0.69993	0.738391	0.712133	0.668036	0.574573	0.504417	9	1	0.222222	1.28877	46	19	16	30	48	3	0	0	1	12	20	5	0	1	0	17
588702602	588702602	5887026	5887	Estimulaci�n	48601003	1013623944	17	17	11	12	0.563828	0.385981	0.372459	0.840336	0.572723	1.2449	0.412024	-0.259926	0.302213	0.806694	0.280471	0.892956	0.646555	0.693172	0.7578	0.632752	0.734252	0.566929	0.520406	6	1	0.666667	-0.562148	52	22	23	33	48	5	5	0	1							17
588703102	588703102	5887031	5887	Estimulaci�n	48601003	1013623944	18	16	10	15	0.551184	1.9548	0.388162	1.77532	0.531371	0.871824	0.44667	1.28119	0.415495	2.03397	0.467792	2.611	0.687465	0.674458	0.780452	0.765215	0.734252	0.67143	0.554482	5	1	1	2.22717	48	19	18	33	50	4	7	0	1	15	28	12	1	0	0	16
588703202	588703202	5887032	5887	Estimulaci�n	48601003	1013623944	10	13	2	12	0.869378	0.00137949	0.37059	0.684722	0.48415	-0.906318	0.455426	1.38947	0.333813	1.33896	0.401525	2.07194	0.617689	0.674458	0.728164	0.67564	0.623658	0.556562	0.483413	6	1	0.666667	0.178901	47	18	13	35	53	2	5	0	0	14	29	6	0	0	1	18
1529900102	1529900102	15299001	15299	Estimulaci�n	48601003	52735980	14	8	3	7	0.867811	0.28057	0.375558	1.0831	0.582538	0.880417	0.397327	0.222937	0.320782	-0.143207	0.203151	-0.552474	0.68145	0.715468	0.741866	0.712133	0.610103	0.585537	0.51352	5	0	0.6	0.548016	59	25	24	40	61	3	2	0	0	14	25	8	1	0	0	21
1529900202	1529900202	15299002	15299	Estimulaci�n	48601003																		0.663274	0.684481	0.740145	0.675377	0.653128	0.54864	0.474636	6	1	0.5	0.709367	42	16	14	35	40	1	2	0	0	12	33	5	0	0	1	18
1529900302	1529900302	15299003	15299	Estimulaci�n	48601003	52735980	13	12	6	7	0.86846	0.123413	0.373488	0.923806	0.570805	1.17798	0.405362	-0.132327	0.303114	-0.022237	0.22126	0.0331766	0.658642	0.674458	0.725298	0.67564	0.62078	0.615285	0.483318	3	0	1	-1.10535	52	20	16	37	51	4	5	0	1	4	20	9	0	1	0	19
1529900402	1529900402	15299004	15299	Estimulaci�n	48601003	52735980	1	27	10	16	0.566042	2.09452	0.371373	0.750328	0.609976	2.19388	0.438917	1.18713	0.338589	1.38483	0.307294	1.19046	0.734128	0.699864	0.738391	0.742067	0.734252	0.638626	0.518337	7	1	0.428571	0.679449	59	30	30	41	55	7	7	0	0	2	40	11	1	0	0	21
1529900902	1529900902	15299009	15299	Estimulaci�n	48601003	52735980	2	3	0	5	0.663248	-0.372979	0.384725	-1.31105	0.506249	-1.57587	0.419926	-0.675187	0.32078	-0.765229	0.248606	-2.05008	0.713288	0.674458	0.764419	0.789603	0.639214	0.565497	0.519529	5	1	0.4	0.667482	40	12	9	26	31	0	3	0	0	3	34	5	1	0	0	11
1529901302	1529901302	15299013	15299	Estimulaci�n	48601003	52735980	14	14	4	6	0.867811	0.28057	0.390007	-0.851189	0.674381	0.216005	0.43777	1.17314	0.319373	0.305369	0.204179	-0.481486	0.640123	0.690437	0.727524	0.652106	0.61315	0.541008	0.470638	5	0	0.8	1.03329	53	20	21	35	53	2	3	0	1	0	35	5	1	0	0	15
1529901402	1529901402	15299014	15299	Estimulaci�n	48601003	52735980	15	23	8	11	0.88006	-0.655826	0.370811	0.70327	0.523057	0.647436	0.438852	1.18633	0.347094	0.721904	0.267079	0.731228	0.691438	0.690437	0.739265	0.742067	0.692552	0.630207	0.537268	3	0	1.33333	0.710624	51	18	20	36	40	6	5	0	0	2	28	13	0	0	1	14
	1529901502	15299015	15299	Estimulaci�n																										4	0	0.25	-0.484183	52	19	14	36	49	2	2	0	1	4	23	6	1	0	0	16
1529901702	1529901702	15299017	15299	Estimulaci�n	48601003	52735980	9	12	2	6	0.869378	0.00137949	0.40177	-0.402788	0.476977	-1.12738	0.434839	-0.634054	0.362753	-1.0868	0.202157	-0.677452	0.734128	0.680153	0.738391	0.789603	0.67414	0.657043	0.532256	3	0	0.666667	-0.909936	56	23	14	35	53	5	7	0	1	0	21	11	1	0	0	16
1529902102	1529902102	15299021	15299	Estimulaci�n	48601003	52735980	21	19	8	12	0.874325	-0.371071	0.401146	-0.42297	0.674381	0.216005	0.40694	-0.093932	0.322296	1.22253	0.296143	1.07042	0.643205	0.675375	0.756221	0.789603	0.665842	0.635094	0.53822	3	0	1	1.26675	59	27	34	40	65	7	6	0	0	8	22	12	1	0	0	21
1529902502	1529902502	15299025	15299	Estimulaci�n	48601003																		0.678973	0.707962	0.774606	0.765569	0.613005	0.567751	0.469264	3	0	1	-0.770318	52	24	26	36	54	6	7	1	1	4	36	11	0	1	0	20
1529902702	1529902702	15299027	15299	Estimulaci�n	48601003	52735980	19	12	8	8	0.526861	0.778479	0.37046	0.673879	0.674381	0.216005	0.398015	0.166943	0.332656	0.424768	0.291185	1.01547	0.611016	0.694738	0.740145	0.742067	0.734252	0.545805	0.494079	6	0	0.5	-0.37947	61	27	29	44	63	2	3	1	1	5	30	5	0	0	1	23
1529902902	1529902902	15299029	15299	Estimulaci�n	48601003	52735980	10	17	3	4	0.86846	0.123413	0.405653	-0.281704	0.674381	0.216005	0.396927	0.349197	0.33224	-1.06201	0.208728	-0.285616	0.699626	0.67074	0.716772	0.707569	0.64867	0.569841	0.455502	4	0	0.75	-0.274756	46	17	14	36	49	5	1	0	0	9	20	11	0	1	0	16
1529903202	1529903202	15299032	15299	Estimulaci�n	48601003																		0.678973	0.675375	0.741866	0.7213	0.627549	0.557901	0.469938	3	0	0.666667	-0.909936	61	27	31	37	61	6	6	0	1	2	20	11	1	0	0	23
1529903301	1529903302	15299033	15299	Estimulaci�n	48601003																		0.642643	0.697183	0.755377	0.67564	0.671251	0.571043	0.497957	3	0	1	-0.770318	39	12	13	29	32	0	3	0	0	8	20	5	1	0	0	10
1529903602	1529903602	15299036	15299	Estimulaci�n	48601003	52735980	19	8	10	10	0.867811	0.28057	0.358742	-0.217225	0.552028	0.650097	0.396872	0.306094	0.277805	0.360368	0.232052	0.232725	0.66593	0.674458	0.725894	0.72052	0.644485	0.545049	0.47561	2	0	1.5	0.780433	49	13	15	31	52	6	4			7	18	10	1	0	0	18
	1545500102	15455001	15455	Nutrici�n																										4	0	0.5	0.36158	46	20	14	31	41	3	4	0	0	8	21	8	1	0	0	15
1545500202	1545500202	15455002	15455	Nutrici�n	20362710	52276556	10	19	1	5	0.870298	-0.0899289	0.386479	-1.06469	0.633016	-0.0769025	0.413023	-0.384294	0.32724	-1.56178	0.206277	-0.377813	0.678973	0.708187	0.727524	0.744098	0.644485	0.553111	0.535635	3	0	0.666667	-0.909936	40	13	14	23	34	2	3	0	0	21	25	11	1	0	0	13
1545500302	1545500302	15455003	15455	Nutrici�n	20362710	52276556	15	17	8	11	0.514488	1.00626	0.362476	0.0445651	0.476977	-1.12738	0.435364	1.14365	0.377738	0.706775	0.286974	0.967961	0.624103	0.69107	0.727524	0.7213	0.692552	0.576342	0.550193	5	1	0.4	0.0672069	54	20	17	36	54	3	2	0	0	9	37	7	0	0	1	17
1545500802	1545500802	15455008	15455	Nutrici�n	20362710	52276556	12	13	6	0	0.867811	0.28057	0.355984	-0.408108	0.486869	-1.32717	0.431802	-0.321531	0.274945	0.29337	0.281781	0.908234	0.691438	0.674458	0.727524	0.765215	0.734252	0.546387	0.463578	5	1	0.8	0.234748	54	22	20	35	54	5	6	0	0	13	38	2	1	0	0	19
1545500902	1545500902	15455009	15455	Nutrici�n	20362710	52276556	8	15	5	12	0.88006	-0.655826	0.359256	-0.181799	0.487331	-0.0431644	0.398956	0.111989	0.303342	-0.0320678	0.277295	0.855534	0.691438	0.70961	0.774606	0.7213	0.67414	0.570945	0.504988	6	1	0.333333	-0.101491	53	16	19	35	51	5	4	0	0	14	37	6	1	0	0	19
	1545501002	15455010	15455	Nutrici�n																										4	0	1	0.571006	50	15	22	33	47	4	5	0	0	6	19	13	1	0	0	18
1545501202	1545501202	15455012	15455	Nutrici�n	20362710	52276556	13	13	2	9	0.883507	-0.800177	0.395257	-0.627908	0.413829	-0.687215	0.434845	-0.625792	0.296025	-0.340115	0.253068	0.54862	0.734128	0.715468	0.771637	0.789603	0.734252	0.674945	0.578903	6	0	0.5	0.907637	50	17	20	30	52	3	3	0	1	3	32	5	1	0	0	16
	1545501502	15455015	15455	Nutrici�n																										9	0	0.333333	-1.04955	43	13	14	29	48	1	1	0	0	6	42	3	1	0	0	15
	1545501702	15455017	15455	Nutrici�n																										3	0	1.33333	2.019	45	14	17	27	46	5	4	0	0	7	39	15	0	1	0	12
1545501802	1545501802	15455018	15455	Nutrici�n	20362710	52276556	8	13	2	13	0.86846	0.123413	0.36541	0.263114	0.542271	1.10246	0.422577	0.979047	0.318885	1.18619	0.225619	0.118566	0.643205	0.69107	0.745951	0.7213	0.668036	0.637848	0.554256	10	1	0.7	0.793138	57	24	21	35	53	4	6		0	8	20	7	1	0	0	20
	1545501902	15455019	15455	Nutrici�n																										7	0	0.857143	0.51117	44	11	16	31	43	5	4	0	0	4	21	11	0	1	0	15
1545502002	1545502002	15455020	15455	Nutrici�n	20362710																		0.623384	0.67074	0.715216	0.681017	0.585744	0.556001	0.451168	3	0	0.666667	-0.909936	56	25	25	38	55	5	6	0	0	3	24	5	1	0	0	21
1545502102	1545502102	15455021	15455	Nutrici�n	20362710	52276556	3	8	2	4	0.87554	-0.438329	0.451902	-1.41195	0.518628	-0.584271	0.431802	-0.321531	0.313977	-0.439356	0.202056	-0.720664	0.68145	0.680153	0.773019	0.742067	0.734252	0.579658	0.517251	4	0	0.75	-1.29514	31	13	11	26	37	2	4	0		9	29	0	0	1	0	10
	1545502302	15455023	15455	Nutrici�n																										3	0	0.666667	1.12714	29	13	13	26	42	2	4	1	1	4	23	8	1	0	0	13
1545502401	1545502402	15455024	15455	Nutrici�n	20362710	52276556	12	13	12	10	0.87554	-0.438329	0.393888	-0.680906	0.500404	0.0586082	0.404079	0.00501918	0.336223	1.36226	0.268246	0.745765	0.667791	0.715468	0.75427	0.789603	0.734252	0.533285	0.555486	5	1	0.4	2.12041	54	17	20	34	53	4	3	0	1	10	19	11	1	0	0	19
1546900402	1546900402	15469004	15469	Control	64703709	52276556	15	15	4	12	0.56747	0.354213	0.357263	-0.319169	0.674381	0.216005	0.433787	-0.451464	0.345941	0.159203	0.212283	-0.17765	0.65411	0.707962	0.741665	0.765215	0.627549	0.628222	0.504541	7	1	0.714286	0.198846	52	15	13	33	49	4	3		0	13	21	7	1	0	0	17
1546900502	1546900502	15469005	15469	Control	64703709	52276556	8	13	3	6	0.874325	-0.371071	0.366893	0.379616	0.65979	0.111686	0.43432	-0.503023	0.347731	0.14247	0.219173	-0.0107946	0.628724	0.680153	0.749367	0.744098	0.692552	0.666899	0.524569	2	0	1	-0.770318	49	16	18	31	49	6	4	0	0	1	27	13	0	0	1	14
1546900602	1546900602	15469006	15469	Control	48601003	52276556	12	13	8	10	0.87554	-0.438329	0.371881	0.792606	0.523516	-0.542265	0.397831	0.445616	0.362247	0.425106	0.209569	-0.257939	0.612378	0.69107	0.738635	0.622595	0.600469	0.543554	0.482398	2	0	0.5	-0.979745	41	12	17	30	43	3	3		1	13	21	9	0	1	0	14
1546900902	1546900902	15469009	15469	Control	64703709	52276556	11	2	7	14	0.871093	-0.156538	0.362542	0.0493276	0.443692	-0.463146	0.411349	-0.325883	0.304832	0.187878	0.209231	-0.268892	0.648307	0.675375	0.738635	0.7213	0.610103	0.617503	0.530385	4	0	0.75	-0.133982	42	14	14	31	45	5	5	0	1	6	25	11	1	0	0	14
1546901102	1546901102	15469011	15469	Control	64703709	52276556	8	13	3	10	0.87554	-0.438329	0.365846	0.296925	0.489446	0.229213	0.461245	1.46534	0.365702	1.6255	0.226145	0.12837	0.654529	0.680153	0.75415	0.695435	0.734252	0.550147	0.508768	4	0	0.5	0.36158	47	20	21	33	46	4	3	0	1	11	43	2	1	0	0	16
1546901402	1546901402	15469014	15469	Control	64703709	52276556	12	18	8	15	0.557189	0.445786	0.386093	-1.09722	0.495084	-0.753615	0.431802	-0.321531	0.313682	-0.20484	0.210028	-0.243484	0.678973	0.729569	0.716772	0.691461	0.686892	0.594055	0.514557	6	0	0.166667	-0.77982	60	16	26	36	53	5	4	0	1	11	41	11	1	0	0	21
1546901602	1546901602	15469016	15469	Control	64703709	52276556	20	28	4	13	0.870876	-0.139184	0.372454	0.839983	0.416901	-0.556002	0.399708	0.53627	0.314345	0.154205	0.235172	0.284294	0.619951	0.675375	0.741508	0.651855	0.668036	0.539426	0.492227	3	0	0.666667	-0.909936	43	14	19	30	46	4	2	0	0	20	20		1	0	0	14
1546901802	1546901802	15469018	15469	Control	64703709	52276556	6	2	1	3	0.873108	-0.297739	0.391032	-0.802407	0.479604	-1.13173	0.43756	-0.806264	0.298917	-0.952999	0.213519	-0.144487	0.700515	0.674458	0.748605	0.660413	0.692552	0.615146	0.541992	4	0	1	1.26675	51	13	18	32	50	4	3	0	1	6	26	2	1	0	0	15
1546902102	1546902102	15469021	15469	Control	64703709	52276556	9	13	2	0	0.869378	0.00137949	0.361571	-0.0201013	0.679851	0.160373	0.420226	-0.640525	0.326028	-0.610319	0.204545	-1.00795	0.643223	0.690011	0.738635	0.660413	0.609903	0.559759	0.517527	5	0	0.4	-1.61693	46	17	15	31	54	3	0		1	16	26	5	0	1	0	16
1546902202	1546902202	15469022	15469	Control	64703709	52276556	6	15	1	9	0.544856	0.565647	0.367815	0.454096	0.449481	-0.284993	0.40849	0.757342	0.31874	0.238308	0.211446	-0.201188	0.619951	0.677407	0.755377	0.789603	0.638174	0.563826	0.578994	7	1	0.428571	1.3752	50	14	18	33	50	2	4	0	0	16	28	11	0	0	1	17
1546902502	1546902502	15469025	15469	Control	64703709	52276556	4	2	4	0	0.874325	-0.371071	0.407771	-0.218244	0.674381	0.216005	0.412024	-0.259926	0.363446	0.136281	0.207318	-0.336113	0.702159	0.715468	0.741665	0.688943	0.665842	0.606502	0.548669	4	0	0.5	1.60338	57	21	20	36	54	5	5	0		18	24	8	1	0	0	19
1546902602	1546902602	15469026	15469	Control	64703709	52276556	12	12	12	8	0.87554	-0.438329	0.370717	0.695434	0.436349	-0.48194	0.415829	-0.400298	0.378529	0.248588	0.203566	-0.520941	0.603193	0.67074	0.74303	0.67575	0.610103	0.555537	0.492358	6	1	0.833333	0.107936	45	15	14	33	51	3	3	1		12	30	9	1	0	0	16
1546903002	1546903002	15469030	15469	Control	64703709	52276556	15	9	3	0	0.622403	-0.0761968	0.452671	-1.21642	0.470115	-0.165888	0.417944	-0.493373	0.359396	0.171932	0.214192	-0.127159	0.613075	0.674458	0.725981	0.649874	0.62078	0.60487	0.455133	3	0	0.333333	-1.04955	40	12	15	31	35	3	6	0	0	8	33		1	0	0	19
1546903302	1546903302	15469033	15469	Control	64703709	52276556	4	7	2	1	0.867811	0.28057	0.409284	-0.173799	0.476995	-1.06368	0.408685	-0.143159	0.318954	-0.975886	0.214406	-1.3571	0.65411	0.674477	0.727524	0.612622	0.585744	0.530264	0.47026	3	0	0.333333	-0.449278	40	13	13	29	40	5	4	0	1	18	23	11	0	1	0	12
1551600102	1551600102	15516001	15516	Control	48601003	52735980	19	23	7	16	0.594571	2.33535	0.366845	0.375769	0.513062	0.464749	0.410819	0.799743	0.327151	1.31039	0.289078	0.991796	0.678973	0.729569	0.756221	0.695435	0.613005	0.564508	0.456222	3	0	1	-0.770318	62	25	32	41	58	4	6	0	1	1	20	11	1	0	0	24
1551600202	1551600202	15516002	15516	Control	48601003	52735980	19	14	6	14	0.867811	0.28057	0.368895	0.543033	0.674381	0.216005	0.440256	1.2034	0.286625	0.566781	0.284028	0.934233	0.611016	0.674458	0.731407	0.634051	0.644485	0.580369	0.48126	3	0	1	-0.170043	53	23	31	37	55	5	6	0	1	4	23	11	1	0	0	16
1551600302	1551600302	15516003	15516	Control	48601003																		0.672346	0.669605	0.727524	0.742067	0.647104	0.551875	0.46532	4	0	0.5	-0.37947	40	12	12	29	35	4	6	0	1	3	31	11	1	0	0	13
1551600402	1551600402	15516004	15516	Control	41724012	52735980	16	18	12	13	0.598421	0.103897	0.375434	1.07392	0.536668	0.521707	0.444669	1.24715	0.35796	1.59904	0.323416	1.35646	0.611016	0.690437	0.780452	0.732182	0.668036	0.676897	0.569158	3	0	0.666667	0.431389	50	18	22	35	51	7	7	0	1	3	25	16	1	0	0	16
1551600502	1551600502	15516005	15516	Control	48601003	52735980	15	15	4	7	0.636057	-0.176138	0.357981	-0.269616	0.483539	-0.89492	0.436716	1.16026	0.31428	0.152892	0.20967	-0.254724	0.691438	0.674458	0.716772	0.732182	0.614695	0.56317	0.453895	3	0	0.333333	-0.850785	50	23	20	36	51	5	5	0	1	4	30	9	1	0	0	20
1551600802	1551600802	15516008	15516	Control	48601003																		0.687465	0.690437	0.764128	0.691213	0.734252	0.553281	0.470113	4	0	1	0.571006	43	18	20	31	48	4	5	0	0	9	20	11	0	0	1	13
1551601202	1551601202	15516012	15516	Control	48601003	52735980	17	17	3	7	0.56747	0.354213	0.374795	1.02584	0.503646	0.446784	0.408366	-0.228509	0.319135	-0.0176377	0.280024	0.887721	0.642436	0.680153	0.731407	0.67564	0.649067	0.567672	0.458367	3	0	0.333333	-2.04636	54	24	19	37	56	2	4	1	1	8	19	5	1	0	0	21
1551601302	1551601302	15516013	15516	Control	48601003	52735980	15	8	8	11	0.86846	0.123413	0.415125	-0.00741402	0.674381	0.216005	0.41747	-0.470733	0.319186	0.216419	0.240152	0.362592	0.682274	0.699864	0.762651	0.715392	0.61315	0.615178	0.557906	3	0	0.666667	0.443746	54	23	25	41	53	4	4	1	1	0	28	11	1	0	0	20
1551601702	1551601702	15516017	15516	Control	48601003	52735980	6	4	4	6	0.869378	0.00137949	0.408247	-0.204191	0.496145	-1.47097	0.428522	1.05776	0.275229	0.54516	0.202286	-0.817416	0.691438	0.699864	0.72941	0.789603	0.734252	0.569703	0.469623	6	0	0.5	-0.37947	51	16	15	34	53	1	3	0	1	4	27	5	1	0	0	20
1551601802	1551601802	15516018	15516	Control	48601003	52735980	5	13	3	7	0.885256	-0.868894	0.386173	-1.09019	0.674381	0.216005	0.43063	-1.1296	0.323052	-0.985459	0.209823	-1.22314	0.66593	0.67396	0.738635	0.765215	0.692552	0.555351	0.469309	4	0	0.25	-1.08446	41	13	13	32	46	1	4	0	0	6	29	5	1	0	0	12
1551601902	1551601902	15516019	15516	Control	48601003	52735980	8	13	3	8	0.867811	0.28057	0.388802	-0.913934	0.590177	-0.188339	0.417821	-0.509327	0.310627	0.133371	0.219057	-0.0133121	0.702159	0.674458	0.716772	0.742067	0.668036	0.55101	0.453697	5	1	0.8	0.0939739	48	19	14	34	48	2	4	0	0	16	25	11	0	0	1	14
1551602202	1551602202	15516022	15516	Control	48601003	52735980	11	11	5	15	0.874325	-0.371071	0.403763	-0.339767	0.674381	0.216005	0.388022	-1.87869	0.304832	-0.40229	0.202694	-0.872385	0.691438	0.699864	0.771637	0.789603	0.734252	0.683951	0.551667	8	1	0.375	0.0567356	58	26	25	40	60	3	6	1	1	11	37	9	1	0	0	22
1551602402	1551602402	15516024	15516	Control	48601003	52735980	11	16	7	8	0.87554	-0.438329	0.369983	0.633839	0.48829	0.108599	0.435364	1.14365	0.375696	0.87554	0.302689	1.14146	0.734128	0.699864	0.771637	0.67564	0.734252	0.5866	0.565555	6	1	0.833333	2.09079	62	29	33	40	64	7	5	1	1	8	22	11	0	0	1	24
1551602602	1551602602	15516026	15516	Control	48601003	52735980	14	14	8	8	0.87554	-0.438329	0.365012	0.232536	0.523516	-0.542265	0.39717	0.240737	0.265541	0.45399	0.250566	0.514156	0.624103	0.690011	0.716772	0.666671	0.591826	0.552743	0.497402	4	0	0.75	0.561765	41	15	20	33	39	3	3	0	1	4	28	11	1	0	0	11
1551602702	1551602702	15516027	15516	Control	48601003	52735980	15	16	3	14	0.87554	-0.438329	0.402059	-0.393514	0.508454	-0.646806	0.404885	-0.11675	0.274876	0.536419	0.240198	0.363288	0.666535	0.715468	0.74303	0.789603	0.734252	0.568768	0.457094	4	0	0.5	-0.979745	56	25	26	39	59	6	7	1	0	2	23	11	1	0	0	24
1557200102	1557200102	15572001	15572	Estimulaci�n	52890349	52276556	13	13	8	11	0.867811	0.28057	0.363977	0.154486	0.495378	0.240705	0.399844	0.541377	0.288078	0.792539	0.312308	1.24299	0.657631	0.695157	0.774606	0.69926	0.734252	0.654377	0.591068	4	0	0.25	-0.168218	52	30	23	34	54	2	4	0	1	11	39		1	0	0	20
	1557200202	15572002	15572	Estimulaci�n																										5	0	0.4	-1.02163	57	21	25	34	53	3	4	1	0	12	23	7	0	1	0	21
1557200302	1557200302	15572003	15572	Estimulaci�n	52890349	52276556	7	13	2	2	0.86814	0.558918	0.393159	-0.710328	0.484114	-1.28454	0.397334	0.222361	0.311921	-0.285884	0.211154	-0.20963	0.678973	0.690011	0.757739	0.789603	0.734252	0.546713	0.479833	6	1	0.833333	0.848985	46	20	17	34	49	5	1	0	1	8	35	11	1	0	0	17
	1557200402	15572004	15572	Estimulaci�n																										3	0	1	1.26675	50	23	24	34	53	6	5	0	0	6	24	11	1	0	0	18
1557200602	1557200602	15572006	15572	Estimulaci�n	52890349	52276556	13	15	8	8	0.867811	0.28057	0.402305	-0.385681	0.519803	0.212613	0.398154	0.157777	0.370451	0.59164	0.225953	0.124803	0.691438	0.690437	0.789004	0.789603	0.665842	0.617852	0.525203	5	1	0.6	1.39278	56	25	22	35	52	4	1	0	0	8	31	11	1	0	0	20
1557200702	1557200702	15572007	15572	Estimulaci�n	52890349	52276556	6	12	0	0	0.598421	0.103897	0.398226	-0.520816	0.557342	-0.374923	0.435364	1.14365	0.296242	0.743029	0.230179	0.200683	0.734128	0.684481	0.761364	0.70721	0.649195	0.582148	0.595649	4	0	0.25	-1.08446	52	18	22	35	54	4	5	0	0	6	25	7	1	0	0	21
	1557201502	15572015	15572	Estimulaci�n																										8	0	0.25	-0.168218	60	31	30	41	61	2	1	0	1	22	33	5	1	0	0	26
1557201702	1557201702	15572017	15572	Estimulaci�n	52890349	52276556	9	11	6	7	0.87554	-0.438329	0.364988	0.230723	0.533528	0.590167	0.442965	1.23626	0.362982	0.43562	0.232815	0.245536	0.658642	0.67074	0.786109	0.789603	0.734252	0.654377	0.605855	5	1	0.4	-1.2696	53	24	14	35	56	1	2	0	1	2	34		1	0	0	24
1557202502	1557202502	15572025	15572	Estimulaci�n	52890349	52276556	15	18	9	8	0.874325	-0.371071	0.359989	-0.131053	0.535839	0.0380736	0.40778	-0.124893	0.330651	1.30786	0.298357	1.09463	0.707004	0.691006	0.789004	0.732182	0.668996	0.654377	0.572934	3	0	0.333333	-0.503496	55	25	29	39	63	5	5	0	0	7	20	9	1	0	0	25
	1557202602	15572026	15572	Estimulaci�n																										4	0	0.25	-1.07994	52	20	17	36	54	4	1	0	0	16	24	5	1	0	0	19
1557202702	1557202702	15572027	15572	Estimulaci�n	52890349	52276556	13	6	6	2	0.87841	-0.581112	0.355917	-0.412798	0.508454	-0.646806	0.406298	-0.0694648	0.389218	-0.493186	0.209779	-0.251271	0.6408	0.674477	0.755377	0.765215	0.623658	0.56105	0.486041	8	1	0.625	2.61616	53	20	18	36	60	4	2	0	1	11	23	11	0	0	1	25
1557203002	1557203002	15572030	15572	Estimulaci�n	52890349	52276556	7	19	5	9	0.87554	-0.438329	0.363258	0.101394	0.518628	-0.584271	0.445845	-0.628074	0.442562	-0.78836	0.207626	-0.324569	0.628369	0.67074	0.784104	0.742067	0.668036	0.608845	0.516002	5	1	0.6	-0.238267	52	22	32	37	60	2	5	1	0	6	20	9	1	0	0	24
1557203102	1557203102	15572031	15572	Estimulaci�n	52890349	52276556	13	14	9	8	0.867811	0.28057	0.359584	-0.159133	0.466569	-0.0345444	0.461245	1.46534	0.262115	0.314654	0.202054	-0.724258	0.678973	0.684481	0.762633	0.744499	0.688593	0.709954	0.687373	12	0	0.0833333	-2.49108	35	14	10	24	47	1	3	1	0	25	33	4	1	0	0	14
1557203302	1557203302	15572033	15572	Estimulaci�n	52890349	52276556	13	9	10	1	0.867811	0.28057	0.364456	0.190347	0.451286	-0.213691	0.461245	1.46534	0.350112	1.53164	0.340187	1.52109	0.702159	0.690437	0.740145	0.789603	0.734252	0.581197	0.475547	4	0	0.25	0.802924	43	16	12	33	46	4	4	0	0	5	28	11	1	0	0	13
1557203402	1557203402	15572034	15572	Estimulaci�n	52890349	52276556	12	15	5	8	0.867811	0.28057	0.360511	-0.0946384	0.473235	-0.253661	0.398184	0.155919	0.381505	-0.0781372	0.205306	-0.421556	0.702159	0.669605	0.757905	0.765215	0.639925	0.552671	0.594749	4	0	0.5	-0.367112	52	21	15	33	50	3	4	0	1	8	24	11	1	0	0	18
1560000502	1560000502	15600005	15600	Estimulaci�n	20362710	52735980	14	11	9	7	0.86846	0.123413	0.454084	-1.60209	0.495084	-0.753615	0.436758	-0.989148	0.345001	-0.506935	0.204858	-0.443883	0.611016	0.677407	0.727524	0.67564	0.600469	0.54821	0.464048	5	0	0.8	0.487236	37	14	13	29	42	3	3	1	0	7	23	2	0	1	0	13
1560000702	1560000702	15600007	15600	Estimulaci�n	20362710	52735980	10	12	6	6	0.869378	0.00137949	0.372784	0.866972	0.529349	0.563059	0.402021	0.463637	0.350104	-0.34352	0.274459	0.821664	0.678973	0.674458	0.725298	0.691461	0.633005	0.568686	0.436224	4	1	0.5	-1.03346	48	18	21	33	51	5	4	0	1	10	22	11	0	0	1	16
1560000902	1560000902	15600009	15600	Estimulaci�n	20362710	52735980	12	20	5	10	0.87554	-0.438329	0.35995	-0.133724	0.674381	0.216005	0.405097	-0.123708	0.345554	0.151838	0.245643	0.444273	0.6408	0.677407	0.727524	0.712133	0.639925	0.542442	0.472478	4	1	0.5	1.40511	47	18	14	36	51	2	3	0	1	12	28	9	1	0	0	17
1560001002	1560001002	15600010	15600	Estimulaci�n	20362710	52735980	2	3	1	8	0.867811	0.28057	0.387228	-1.00961	0.476977	-1.12738	0.392659	-2.53839	0.450167	-1.46313	0.247576	-2.03242	0.666535	0.68997	0.738635	0.652106	0.610045	0.542307	0.467483	6	0	0.333333	-1.04955	37	13	13	28	32	1	3	1	0	8	38	3	0	1	0	14
1560001102	1560001102	15600011	15600	Estimulaci�n	20362710	52735980	19	26	12	15	0.625936	-0.102183	0.401229	-0.420278	0.56893	-0.292826	0.408192	0.751644	0.324038	0.939149	0.34357	1.55342	0.667055	0.669605	0.725981	0.7213	0.591826	0.542551	0.435335	4	1	0.75	-0.928751	59	27	30	40	55	1	4	1	0	5	32	7	1	0	0	25
1560001402	1560001402	15600014	15600	Estimulaci�n	20362710	52735980	15	17	8	10	0.565976	0.367159	0.36803	0.471667	0.547389	1.30597	0.400683	0.0334677	0.338693	-0.535957	0.206568	-0.365666	0.613075	0.67074	0.715216	0.652106	0.639925	0.536846	0.456257	4	0	0.25	-0.484183	39	13	15	27	31	3	4	0	1	10	29	11	1	0	0	10
	1560001502	15600015	15600	Estimulaci�n																										3	0	0.333333	-0.850785	57	24	15	39	59	2	4	0	0	5	26	13	0	0	1	21
1560001602	1560001602	15600016	15600	Estimulaci�n	20362710	52735980	12	14	2	4	0.871093	-0.156538	0.367098	0.396026	0.674381	0.216005	0.443606	1.24402	0.367468	-0.545415	0.221013	0.0280801	0.691438	0.690437	0.715216	0.7213	0.629985	0.533847	0.446042	3	0	1	0.376014	53	22	16	36	53	4	5	0	0	2	24	11	1	0	0	21
1560001802	1560001802	15600018	15600	Estimulaci�n	20362710	52735980	14	20	6	9	0.867811	0.28057	0.369911	0.627798	0.674381	0.216005	0.417687	0.909563	0.365259	1.62179	0.248629	0.486999	0.655786	0.67074	0.774608	0.644045	0.734252	0.564161	0.562601	3	0	1	1.7297	58	20	20	35	53	6	7	0	0	4	22	11	1	0	0	17
1568600102	1568600102	15686001	15686	Control	41724012	52735980	6	10	3	12	0.870876	-0.139184	0.388219	-0.947068	0.476995	-1.06368	0.436249	-0.870136	0.352709	-1.55124	0.214719	-0.1139	0.734128	0.677407	0.804076	0.742067	0.67414	0.630267	0.570613	5	0	0.6	-0.19681	51	21	23	36	55	2	7	0	0	4	32	3	1	0	0	19
1568600702	1568600702	15686007	15686	Control	41724012	52735980	14	15	7	10	0.86814	0.558918	0.455441	-1.0548	0.493401	-0.774085	0.400185	0.0543237	0.305851	0.0237295	0.218622	-0.0228166	0.678973	0.67074	0.748605	0.789603	0.640274	0.545035	0.496992	9	1	0.555556	1.27869	51	22	18	37	52	1	3	0	1	7	20	11	1	0	0	17
1568601002	1568601002	15686010	15686	Control	41724012	52735980	1	18	7	5	0.86846	0.123413	0.368835	0.538022	0.674381	0.216005	0.412024	-0.259926	0.330101	0.483811	0.211012	-0.21378	0.684383	0.707962	0.762651	0.789603	0.734252	0.599813	0.507121	4	0	0.5	0.36158	54	19	21	35	57	1	0	0	0	12	24	5	1	0	0	20
1568601401	1568601402	15686014	15686	Control	41724012	52735980	19	16	7	15	0.582813	0.226548	0.371146	0.731377	0.482594	0.155685	0.401456	0.00303305	0.298305	0.772488	0.261083	0.655044	0.663274	0.67074	0.784104	0.7213	0.600469	0.589485	0.50097	6	1	1	2.1606	58	32	37	38	59	6	5	0	0	13	19	11	0	0	1	23
1568601702	1568601702	15686017	15686	Control	41724012	52735980	11	20	3	12	0.867811	0.28057	0.397742	-0.537662	0.674381	0.216005	0.441714	-0.841236	0.377159	-0.0891463	0.208234	-0.302644	0.666535	0.695157	0.762651	0.789603	0.600469	0.569222	0.541728	6	1	0.166667	0.144665	45	21	19	36	50	0	1	0	1	13	30	5	1	0	0	14
1568601802	1568601802	15686018	15686	Control	41724012	52735980	20	13	12	13	0.867811	0.28057	0.454942	3.29145	0.558719	0.909894	0.454525	1.3781	0.352499	1.55237	0.247633	0.472873	0.734128	0.690437	0.756768	0.72052	0.600469	0.546128	0.540068	4	1	1	0.318519	49	20	16	35	39	5	5	0	0	4	22	8	0	0	1	14
1568601902	1568601902	15686019	15686	Control	41724012	52735980	19	16	6	12	0.512868	1.39266	0.378283	1.27108	0.521292	0.614833	0.422104	0.972536	0.358092	1.59244	0.338106	1.50106	0.678973	0.674458	0.762651	0.652106	0.602037	0.583688	0.518275	6	1	0.5	1.40511	63	28	33	40	55	5	5	0	0	5	39	11	1	0	0	19
1568602302	1568602302	15686023	15686	Control	48601003	52735980	19	15	10	9	0.540443	0.612384	0.39535	2.03689	0.576383	1.25553	0.436716	1.16026	0.327889	1.10093	0.32366	1.35891	0.691438	0.69107	0.715216	0.732182	0.734252	0.65957	0.52612	4	1	1	0.918794	64	33	39	37	67	3	6	1	0	7	22	11	0	0	1	23
1568602602	1568602602	15686026	15686	Control	52890349	52735980	17	11	13	16	0.867811	0.28057	0.371041	0.722519	0.488541	0.213932	0.435222	1.14189	0.36919	1.6545	0.342311	1.54142	0.723707	0.755277	0.789004	0.765215	0.67414	0.560226	0.574177	9	1	0.333333	-0.101491	63	32	36	41	52	2	4	0	1	19	26	11	1	0	0	22
1568602802	1568602802	15686028	15686	Control	41724012	52735980	12	11	5	9	0.874325	-0.371071	0.414246	-0.0320225	0.508454	-0.646806	0.397145	0.386249	0.288796	0.462968	0.252739	0.544135	0.734128	0.67074	0.753632	0.768048	0.668036	0.657863	0.501893	5	1	0.8	2.68946	50	21	22	35	47	4	3	0	0	3	32	11	1	0	0	14
1568602902	1568602902	15686029	15686	Control	41724012	52735980	10	18	1	8	0.663248	-0.372979	0.45223	-1.26213	0.478781	-1.10736	0.427581	-1.1912	0.380034	-0.898703	0.230772	0.210921	0.734128	0.690437	0.756768	0.72052	0.600469	0.555348	0.505263	7	0	0.571429	0.391498	51	20	16	33	52	4	4	0	0	4	36	6	1	0	0	16
1568603202	1568603202	15686032	15686	Control	41724012	52735980	16	19	6	5	0.86846	0.123413	0.372651	0.856113	0.56254	0.943775	0.442965	1.23626	0.395711	1.88987	0.314169	1.26228	0.641396	0.708607	0.73739	0.765215	0.585744	0.527604	0.53163	4	0	0.75	1.16204	62	27	31	43	65	1	4	0	0	18	25	11	1	0	0	23
1568603302	1568603302	15686033	15686	Control	41724012	52735980	12	22	6	15	0.621292	-0.0680031	0.371277	0.742285	0.507383	0.510482	0.398123	0.46362	0.340108	1.39917	0.261087	0.655091	0.707004	0.684481	0.766656	0.72052	0.61315	0.580325	0.521181	5	0	0.4	0.319695	60	26	20	40	66	4	5	0	0							24
1568603402	1568603402	15686034	15686	Control	41724012	52735980	13	18	5	12	0.87554	-0.438329	0.388258	1.77921	0.51614	0.704928	0.408511	0.704639	0.335184	-0.508245	0.224332	0.0941487	0.734128	0.67074	0.780452	0.732182	0.692552	0.658808	0.5298	4	0	1	2.42544	45	16	14	30	46	6	6	0	1	0	34	12	1	0	0	12
1568603902	1568603902	15686039	15686	Control	41724012	52735980	19	14	2	10	0.86846	0.123413	0.360073	-0.125189	0.550379	0.791323	0.419605	0.937463	0.273398	-0.149464	0.22453	0.0979405	0.643205	0.675375	0.762997	0.742067	0.600469	0.549837	0.540261	5	0	0.6	1.09921	53	19	21	32	54	1	4	0	0	16	40	11	1	0	0	20
1701300302	1701300302	17013003	17013	Control	48601003	1013623944	12	21	5	16	0.869378	0.00137949	0.359966	-0.132654	0.492233	0.206754	0.418765	-0.690182	0.300048	-0.378399	0.219402	-0.00586173	0.624103	0.677407	0.716772	0.703798	0.591826	0.535866	0.442858	3	0	1.33333	-0.484951	42	17	16	29	46	4	4	0	1	4	19	11	1	0	0	12
1701300502	1701300502	17013005	17013	Control	48601003	1013623944	17	13	9	16	0.553608	1.97863	0.368857	0.539854	0.542277	0.84711	0.481943	1.87837	0.514339	2.68453	0.452646	2.49108	0.629635	0.669605	0.738635	0.765215	0.734252	0.541289	0.449517	8	1	0.375	0.657011	62	27	32	38	56	7	7	0	0	3	24	11	0	1	0	22
1701300601	1701300602	17013006	17013	Control	48601003	1013623944	3	15	3	7	0.873108	-0.297739	0.378836	1.30616	0.514705	-1.64884	0.438735	-0.723381	0.422051	-1.37181	0.202178	-0.672158	0.723707	0.674458	0.742979	0.744499	0.639214	0.583548	0.462134	6	1	0.5	0.109092	56	21	24	33	53	2	1	0	1							24
1701300702	1701300702	17013007	17013	Control	48601003	1013623944	9	10	7	11	0.86814	0.558918	0.400124	-0.456544	0.596785	1.984	0.401502	0.00124692	0.343777	0.250192	0.293143	1.0373	0.691438	0.674458	0.725894	0.789603	0.67414	0.547117	0.51225	4	1	1	0.918794	54	21	21	37	50	5	4	0	1	8	20	11	0	0	1	17
1701300902	1701300902	17013009	17013	Control	48601003	1013623944	3	13	9	15	0.512258	1.36957	0.366743	0.36763	0.595371	1.8479	0.396921	0.347451	0.281767	0.465125	0.276124	0.841599	0.646555	0.675375	0.716772	0.765215	0.665842	0.545691	0.465649	6	0	0.666667	-0.309661	62	27	30	40	58	4	3	0	0	2	19	10	0	0	1	24
1701301402	1701301402	17013014	17013	Control	48601003	1013623944	17	16	13	7	0.867811	0.28057	0.378003	1.25297	0.543542	1.29932	0.397159	0.24211	0.338557	0.266339	0.261398	0.659106	0.658642	0.680153	0.725298	0.703411	0.610103	0.559283	0.469447	11	1	0.545455	-1.038	48	20	17	31	51	5	2	0	1	5	35	3	0	0	1	15
1701301502	1701301502	17013015	17013	Control	48601003	1013623944	9	14	6	6	0.87554	-0.438329	0.393093	-0.713035	0.507016	0.406661	0.403225	0.64319	0.310317	-0.209682	0.204294	-0.993655	0.658642	0.677407	0.755377	0.660654	0.627549	0.550127	0.511265	11	0	0.272727	-0.899748	54	21	22	36	51	3	5	0	1	12	17	9	1	0	0	18
1701301702	1701301702	17013017	17013	Control	48601003	1032386793	6	12	7	9	0.867811	0.28057	0.458771	-1.77609	0.674381	0.216005	0.391436	-2.04766	0.306838	-0.0378169	0.202265	-0.813643	0.734128	0.695157	0.774606	0.711504	0.674648	0.623329	0.539551	16	0	0.3125	-1.48336	43	17	8	31	50	2	1	1	1	15	23	5	0	1	0	15
	1701301802	17013018	17013	Control																										7	1	0.857143	1.5547	46	18	15	33	46	3	7	0	1	3	22	10	0	0	1	13
1701302002	1701302002	17013020	17013	Control	48601003	1013623944	15	22	12	14	0.563828	0.385981	0.366833	0.374821	0.566108	1.7065	0.396921	0.347451	0.344147	0.476465	0.291641	1.02056	0.643205	0.69107	0.716772	0.789603	0.67414	0.602755	0.5091	4	0	0.75	-0.274756	53	26	22	36	51	5	7	0	1	2	23	11	1	0	0	15
1701302302	1701302302	17013023	17013	Control	48601003	1013623944	14	11	12	15	0.602561	0.0722201	0.39629	2.06719	0.583109	1.3159	0.397067	0.375769	0.361648	0.704564	0.275801	0.837743	0.646555	0.674458	0.716772	0.67564	0.623658	0.578539	0.452095	5	1	0.8	1.53077	53	24	20	37	54	7	3	0	0	9	28	11	1	0	0	20
1701302602	1701302602	17013026	17013	Control	48601003	1013623944	10	15	3	13	0.867811	0.28057	0.364329	0.180859	0.480476	-1.25548	0.439152	-0.514839	0.358523	-0.340815	0.202712	-0.874351	0.663051	0.760744	0.789004	0.789603	0.734252	0.563242	0.522062	10	1	0.3	-0.115453	44	15	13	28	46	5	2	0	0	10	34	0	1	0	0	12
1701303402	1701303402	17013034	17013	Control	48601003	1013623944	12	13	3	9	0.874325	-0.371071	0.363021	0.0840432	0.53492	-0.483631	0.403872	-0.0831105	0.33258	-0.158158	0.215357	-0.0981966	0.734128	0.694793	0.755377	0.715191	0.630859	0.533273	0.508881	15	1	0.4	-0.0735672	56	25	24	37	56	2	1	0	1	8	14	4	0	0	1	19
1701303502	1701303502	17013035	17013	Control	48601003	1013623944	18	13	10	16	0.867811	0.28057	0.366412	0.341395	0.543741	0.737634	0.399024	0.108412	0.367341	0.49612	0.315401	1.27497	0.734128	0.729569	0.820182	0.746327	0.66111	0.69327	0.601951	5	1	0.4	-0.673842	57	27	22	36	54	3	1	1	1	3	29	11	0	0	1	21
1701303602	1701303602	17013036	17013	Control	48601003	1013623944	18	16	10	15	0.87554	-0.438329	0.38412	1.59602	0.508454	-0.646806	0.413102	0.838354	0.313466	1.12637	0.300435	1.11718	0.643205	0.67074	0.725894	0.712133	0.665722	0.608688	0.491368	3	0	1.33333	0.710624	55	26	28	32	55	5	3	0	0	8	19	11	1	0	0	22
1704200801	1704200802	17042008	17042	Control	52861235																		0.643205	0.69107	0.725894	0.789603	0.734252	0.608506	0.51271	7	1	0.571429	-0.00176394	52	21	21	35	54	3	2	1	0	14	25	5	0	1	0	19
1704200902	1704200902	17042009	17042	Control	52861235	1013623944	2	8	0	2	0.87841	-0.581112	0.387172	-1.01346	0.480576	-0.940459	0.410583	-1.49713	0.495509	-1.65797	0.246024	-2.00555	0.664325	0.721359	0.738635	0.765215	0.633005	0.60722	0.526306	6	1	0.666667	0.354091	48	19	19	33	49	0	2	0	0	20	32	4	1	0	0	14
1704202102	1704202102	17042021	17042	Control	52861235	1013623944	12	9	4	9	0.869378	0.00137949	0.398597	-0.508029	0.484984	0.120155	0.433787	-0.451464	0.418391	-0.454402	0.294229	1.04933	0.684383	0.69107	0.741665	0.72052	0.734252	0.64147	0.537217	6	1	0.5	0.83034	70	34	32	43	64	3	4	0	0	15	21	11	1	0	0	24
1704202202	1704202202	17042022	17042	Control	52861235																		0.641396	0.729569	0.771637	0.746327	0.704544	0.646026	0.571102	6	1	0.5	0.709367	61	21	20	38	61	5	3	0	0	16	27	11	0	1	0	20
1704202502	1704202502	17042025	17042	Control	52861235	1013623944	22	17	8	12	0.56071	0.413738	0.363529	0.121316	0.578217	1.31664	0.459902	1.4474	0.456357	2.29829	0.382472	1.90785	0.65334	0.67074	0.750831	0.7213	0.734252	0.568666	0.472967	3	0	0.666667	-0.309661	66	29	31	40	61	3	5	0	0	11	21	10	1	0	0	21
1704203102	1704203102	17042031	17042	Control	52861235																		0.664325	0.67074	0.727524	0.789603	0.604934	0.589491	0.512846	3	0	0.333333	-1.04955	59	23	24	38	56	3	4	0	0	10	17	7	1	0	0	18
1704203402	1704203402	17042034	17042	Control	52861235																		0.603193	0.699864	0.741665	0.691461	0.600469	0.553347	0.516002	6	0	0.666667	1.73977	72	29	24	38	56	7	6	0	0	11	21	11	0	1	0	20
1704203902	1704203902	17042039	17042	Control	52861235	1013623944	5	9	5	10	0.881647	-0.723996	0.401344	-0.416527	0.531388	0.888652	0.427145	-1.19971	0.302837	-0.887709	0.208852	-0.28142	0.713288	0.717478	0.789004	0.765215	0.734252	0.570744	0.503135	6	0	0.5	0.36158	54	19	19	34	51	3	3	1	1	16	23	2	0	0	1	18
1704204902	1704204902	17042049	17042	Control	52861235	1013623944	17	18	5	2	0.867811	0.28057	0.371741	0.781028	0.674381	0.216005	0.467978	2.32948	0.259927	0.254254	0.22784	0.159348	0.734128	0.675167	0.725981	0.712133	0.644485	0.560754	0.49104	5	0	0.8	-0.253814	53	24	26	35	52	3	7	0	1	10	18	9	1	0	0	15
1704205002	1704205002	17042050	17042	Control	52861235	1013623944	14	10	4	9	0.570794	0.325773	0.402333	-0.38477	0.578824	1.31427	0.402542	-0.0370248	0.338379	-0.233547	0.269979	0.767182	0.664598	0.705858	0.727524	0.702161	0.637773	0.668347	0.61229	5	0	0.8	-1.27917	54	22	22	36	54	2	1	0	0	19	29	5	1	0	0	20
1704205302	1704205302	17042053	17042	Control	52861235	1013623944	15	10	2	11	0.868834	0.0677462	0.476945	-2.13633	0.48656	-1.31749	0.389164	-1.9101	0.369046	-0.955706	0.205343	-1.04929	0.613075	0.690437	0.745951	0.634051	0.682732	0.635194	0.543482	3	0	1.33333	-1.05579	59	26	24	36	56	2	4	0	0	10	22	8	1	0	0	19
	1704205602	17042056	17042	Control																										5	0	0.8	1.18298	54	19	21	36	57	3	0	0	0	18	32	8	1	0	0	19
	1704205702	17042057	17042	Control																										8	0	0.5	-1.57504	55	26	23	40	54	1	4	0	0	23	37		1	0	0	22
1704205802	1704205802	17042058	17042	Control	52861235	1013623944	14	14	3	15	0.86846	0.123413	0.387163	-1.01411	0.477877	-1.15895	0.396867	0.312975	0.34368	-0.950642	0.218118	-0.0339736	0.66593	0.712844	0.741665	0.712133	0.734252	0.586689	0.54208	4	1	0.5	0.379754	62	25	19	38	56	6	5	1	0							24
1704206202	1704206202	17042062	17042	Control	52861235	1013623944	14	14	4	12	0.871093	-0.156538	0.409859	-0.15709	0.674381	0.216005	0.448337	1.30151	0.30999	0.923233	0.248128	0.479914	0.713288	0.707962	0.764128	0.768048	0.734252	0.660232	0.598178	11	1	0.363636	0.227166	57	23	23	37	56	2	4	0	0	20	30	2	0	0	1	19
1708800402	1708800402	17088004	17088	Nutrici�n	48601003	1013623944	17	15	4	8	0.867811	0.28057	0.370185	0.650733	0.508454	-0.646806	0.40494	-0.118567	0.319403	-0.729361	0.271269	0.782992	0.643205	0.690437	0.762997	0.715392	0.61315	0.603269	0.577622	7	1	0.285714	0.0193379	61	25	28	40	54	5	4	0	0	13	25	6	0	1	0	20
1708800502	1708800502	17088005	17088	Nutrici�n	48601003	1013623944	5	21	2	8	0.870298	-0.0899289	0.399769	-0.468339	0.674381	0.216005	0.445845	-0.628074	0.437805	-1.57287	0.217203	-0.0546527	0.624103	0.686002	0.757905	0.655694	0.645353	0.60186	0.534099	6	1	0.333333	-0.101491	56	20	22	36	55	1	3	0	1	6	17	3	1	0	0	18
1708800701	1708800702	17088007	17088	Nutrici�n	48601003	1013623944	17	15	4	6	0.87554	-0.438329	0.373476	0.922798	0.533312	0.988595	0.412614	-0.369627	0.365193	-0.65808	0.267805	0.740281	0.612378	0.669605	0.727524	0.765215	0.617925	0.532632	0.452242	6	1	0.166667	-0.0305255	54	21	21	36	54	2	1	0	1	13	24	1	0	1	0	17
1708800902	1708800902	17088009	17088	Nutrici�n	52861235	1013623944	18	16	8	14	0.87554	-0.438329	0.373949	0.960307	0.537545	0.751127	0.445845	-0.628074	0.332781	-0.15176	0.278568	0.870595	0.672844	0.691589	0.75415	0.693687	0.638174	0.660954	0.567747	7	0	0.142857	-0.298228	73	34	34	49	57	2	3	0	0	10	36		1	0	0	26
1708801202	1708801202	17088012	17088	Nutrici�n	48601003	1013623944	18	19	7	12	0.87554	-0.438329	0.384664	1.62196	0.600522	2.00083	0.401641	-0.00400081	0.333771	-0.205761	0.259749	0.637714	0.627312	0.669605	0.738635	0.742067	0.592374	0.543997	0.457491	7	1	0.714286	1.49487	65	27	34	37	62	3	4	0	0	14	21	14	0	1	0	25
1708801502	1708801502	17088015	17088	Nutrici�n	48601003	1013623944	8	7	0	5	0.574501	0.29461	0.368593	0.517983	0.514675	0.634048	0.407946	-0.215095	0.340929	-0.628167	0.242542	0.398681	0.691438	0.677407	0.740145	0.688943	0.704544	0.595446	0.526734	3	0	0.666667	-1.93032	41	16	16	28	38	6	2	0	1	23	23	9	0	1	0	11
1708801602	1708801602	17088016	17088	Nutrici�n	48601003	1013623944	0	13	4	7	0.868834	0.0677462	0.405824	-0.276537	0.51798	0.717035	0.403076	0.639374	0.266787	0.0600176	0.217759	-0.0420077	0.643205	0.713972	0.727524	0.715191	0.622494	0.594422	0.494627	6	1	0.5	0.0892908	60	21	21	39	54	2	2	0	0	13	28	11	1	0	0	20
1708801702	1708801702	17088017	17088	Nutrici�n	48601003	1013623944	16	18	4	9	0.881647	-0.723996	0.407548	-0.224858	0.502943	0.182741	0.419059	-0.975256	0.327786	-0.669732	0.212377	-0.175059	0.671825	0.67074	0.725894	0.744499	0.591826	0.640829	0.525358	3	0	0.333333	-1.98486	54	19	16	35	41	4	5	0	0	5	18	8	1	0	0	16
1708801802	1708801802	17088018	17088	Nutrici�n	48601003	1013623944	14	13	0	3	0.871093	-0.156538	0.370528	0.679552	0.492556	0.0641693	0.401641	-0.00400081	0.370724	0.0810143	0.20623	-0.379785	0.627312	0.690437	0.757185	0.744098	0.627549	0.541988	0.512633	4	1	0.25	-0.73667	48	18	19	34	45	5	3	0	1	5	27	11	1	0	0	15
1708801902	1708801902	17088019	17088	Nutrici�n	48601003	1013623944	8	7	4	13	0.86846	0.123413	0.411398	-0.112715	0.512773	0.62254	0.417709	-0.550844	0.328875	-0.963919	0.206188	-1.08807	0.734128	0.67074	0.716772	0.715392	0.591826	0.54886	0.495053	7	0	0.571429	-1.37491	46	17	19	34	53	3	3	0	0	8	25	5	1	0	0	15
1708802002	1708802002	17088020	17088	Nutrici�n	48601003	1013623944	13	12	3	16	0.512012	1.35917	0.407445	-0.227906	0.503646	0.446784	0.40821	-0.22353	0.303998	1.03371	0.373505	1.82869	0.62657	0.674477	0.77921	0.75152	0.64867	0.620539	0.477426	8	0	0.25	-1.50954	69	32	34	45	62	3	5	0	0	16	28	4	1	0	0	24
1708802102	1708802102	17088021	17088	Nutrici�n	48601003	1013623944	14	12	4	11	0.867811	0.28057	0.409025	-0.181352	0.545771	1.19293	0.398237	0.470056	0.429184	2.10965	0.335404	1.4749	0.691438	0.67074	0.73739	0.789603	0.62078	0.550953	0.459143	3	0	1	0.241393	65	28	33	45	64	4	6	0	0	16	26	12	1	0	0	24
1708802702	1708802702	17088027	17088	Nutrici�n	48601003	1013623944	13	10	0	10	0.867811	0.28057	0.395306	-0.626081	0.531549	0.512431	0.405777	-0.145761	0.300644	-0.178745	0.202325	-0.643223	0.707004	0.695157	0.738635	0.789603	0.708571	0.559	0.529835	10	1	0.5	0.83034	56	23	22	34	49	3	3	0	1	5	18	1	1	0	0	17
1708802802	1708802802	17088028	17088	Nutrici�n	48601003	1013623944	13	21	4	15	0.562948	2.06654	0.37343	0.919178	0.556289	1.55791	0.396867	0.318967	0.335772	1.3897	0.462671	2.57062	0.707004	0.67396	0.725894	0.765215	0.633005	0.544298	0.46863	4	0	0.75	0.466293	63	35	35	43	64	4	1	0	1	7	29	12	1	0	0	23
1708802902	1708802902	17088029	17088	Nutrici�n	48601003																		0.691438	0.69993	0.805185	0.744098	0.639925	0.560528	0.49706	5	0	0.4	0.590357	64	24	22	37	60	3	5	0	0	23	24	4	0	0	1	19
1743300702	1743300702	17433007	17433	Nutrici�n	52861235	1032386793	6	17	6	0	0.87554	-0.438329	0.458845	-1.77823	0.508454	-0.646806	0.401362	0.161745	0.42044	-0.668817	0.202082	-0.763982	0.713288	0.67074	0.77921	0.789603	0.734252	0.648843	0.502391	5	0	0.6	-1.36294	50	18	19	35	48	2	0	0	0	5	33	0	0	1	0	19
1743300902	1743300902	17433009	17433	Nutrici�n	52861235	1032386793	13	11	10	16	0.87554	-0.438329	0.381743	1.47488	0.519462	0.497182	0.401748	-0.00801699	0.264333	0.302107	0.210047	-0.24289	0.674712	0.677407	0.771637	0.789603	0.714305	0.619041	0.535984	3	0	1	0.571006	59	27	26	38	56	3	6	0	0	15	22	8	0	0	1	21
1743301302	1743301302	17433013	17433	Nutrici�n	64703709	1032386793	14	11	5	6	0.874325	-0.371071	0.455917	-1.03448	0.590177	-0.188339	0.41747	-0.470733	0.343906	1.4345	0.254594	0.569342	0.713288	0.691908	0.757905	0.744098	0.662087	0.618494	0.516619	5	0	0.6	-0.337584	56	20	18	36	57	0	0	0	0	4	28	3	1	0	0	22
1743301402	1743301402	17433014	17433	Nutrici�n	64703709	1032386793	14	27	5	11	0.874325	-0.371071	0.398009	-0.528331	0.674381	0.216005	0.437008	1.16382	0.336325	1.36324	0.248593	0.486494	0.623384	0.674458	0.740145	0.660413	0.592374	0.624324	0.482981	8	1	0.375	0.657011	54	16	19	35	55	2	3	1	1		20	5	0	0	1	16
	1743301702	17433017	17433	Nutrici�n																										5	0	0.4	0.82045	51	24	22	36	54	2	3	0	1	3	27	3	1	0	0	16
1743302102	1743302102	17433021	17433	Nutrici�n	52861235	1032386793	18	26	8	13	0.598922	2.37018	0.36566	0.282484	0.554021	1.58334	0.397559	0.426114	0.43622	2.15921	0.409052	2.13539	0.644177	0.690011	0.725894	0.7213	0.665842	0.64076	0.514257	4	0	0.5	0.36158	59	25	27	35	58	3	4	0	0	11	25	7	1	0	0	21
1743302201	1743302202	17433022	17433	Nutrici�n	52861235	1032386793	10	14	0	6	0.87554	-0.438329	0.493895	-2.36027	0.505373	-1.5679	0.419726	-1.33711	0.35284	-1.6141	0.203704	-0.956579	0.713288	0.69107	0.757673	0.789603	0.705507	0.663515	0.541316	3	0	1	-0.170043	58	23	19	35	55	3	2	0	1	7	20	8	1	0	0	17
1743302502	1743302502	17433025	17433	Nutrici�n	52861235	1032386793	12	16	1	8	0.885256	-0.868894	0.452333	-1.47925	0.530718	0.403541	0.434246	-0.494782	0.342419	-1.36655	0.235676	0.292414	0.628369	0.67074	0.74303	0.665611	0.642103	0.685996	0.524629	7	0	0.571429	-0.349551	57	24	21	35	55	1	3	0	0	7	29	5	1	0	0	18
1743302702	1743302702	17433027	17433	Nutrici�n	52861235	1032386793	8	12	0	1	0.87554	-0.438329	0.384823	-1.40242	0.548876	0.752973	0.449734	-0.801361	0.355535	-1.03031	0.202829	-0.88638	0.667055	0.686002	0.740166	0.789603	0.668036	0.568846	0.48717	4	1	0.5	-1.22726	52	21	18	36	54	4	4	0	0	9	32	1	0	1	0	19
1743303002	1743303002	17433030	17433	Nutrici�n	52861235	1032386793	17	10	11	1	0.86846	0.123413	0.366462	0.345283	0.554021	1.58334	0.435525	-0.899676	0.350659	0.713096	0.25156	0.527932	0.628976	0.677407	0.755377	0.688943	0.688593	0.584473	0.442083	6	0	0.5	1.05733	55	23	26	36	56	4	5	0	0	10	24	11	0	0	1	22
1743303502	1743303502	17433035	17433	Nutrici�n	52861235	1032386793	6	11	5	5	0.871093	-0.156538	0.391827	-0.766717	0.501657	0.363549	0.421594	-1.19089	0.303258	-0.0425632	0.204652	-0.454771	0.664598	0.690011	0.729425	0.677583	0.639925	0.57756	0.509458	4	0	0.5	-0.465012	53	21	21	36	55	1	3	1	0	20	36	3	0	1	0	17
1743304302	1743304302	17433043	17433	Nutrici�n	52861235	1032386793	17	17	8	7	0.574609	0.293715	0.361799	-0.00391986	0.615912	2.31079	0.42088	0.829873	0.337513	1.39805	0.254047	0.561935	0.66593	0.700947	0.774606	0.768048	0.627549	0.614294	0.500788	3	0	1	-2.19221	48	20	23	36	53	2	4	0	0	17	19	9	1	0	0	17
1743304402	1743304402	17433044	17433	Nutrici�n	52861235	1032386793	9	19	3	8	0.867811	0.28057	0.392384	-0.742662	0.538335	-0.454585	0.438735	-0.723381	0.294524	-0.404752	0.206672	-0.36142	0.678973	0.691908	0.777226	0.765215	0.709697	0.640443	0.537268	4	0	0.5	-2.00013	52	19	21	33	54	2	6	0	1	5	22	3	1	0	0	20
1743304502	1743304502	17433045	17433	Nutrici�n	52861235	1032386793	2	11	1	7	0.881647	-0.723996	0.402319	-0.385226	0.50177	0.416745	0.420523	-0.673497	0.3194	-0.309816	0.225946	-1.62534	0.643205	0.699864	0.762997	0.789603	0.639925	0.60959	0.527423	3	1	0.666667	-0.0474154	50	21	21	35	54	5	6	0	0	0	24	6	1	0	0	16
1743304802	1743304802	17433048	17433	Nutrici�n	52861235	1032386793	16	16	8	15	0.867811	0.28057	0.384064	1.59335	0.599269	-0.147101	0.396884	0.33395	0.342375	1.42035	0.291672	1.02091	0.734128	0.699864	0.753632	0.789603	0.734252	0.641186	0.601461	5	1	0.8	1.53077	58	23	22	36	57	5	6	0	1	7	29	10	1	0	0	20
	1744400302	17444003	17444	Nutrici�n																										3	0	0.666667	1.67319	61	23	26	37	57	2	6	1	0	19	20	0	1	0	0	21
1744400401	1744400402	17444004	17444	Nutrici�n	52861235	1032386793	10	13	6	3	0.867811	0.28057	0.398212	-0.521312	0.577821	1.04117	0.412919	-0.380543	0.290769	0.0172477	0.216875	-0.0622006	0.658642	0.675375	0.75427	0.742067	0.734252	0.636764	0.533902	7	1	0.571429	0.739285	51	21	22	35	49	4	4	0	0	11	17	10	1	0	0	14
1744400502	1744400502	17444005	17444	Nutrici�n	52861235	1032386793	9	20	4	15	0.867811	0.28057	0.409034	-0.18109	0.674381	0.216005	0.412024	-0.259926	0.366373	0.7418	0.315267	1.2736	0.642436	0.677407	0.766205	0.76183	0.734252	0.620832	0.527083	4	1	0.75	0.412574	57	25	25	37	50	4	5	0	0		23	13	0	0	1	17
1744400802	1744400802	17444008	17444	Nutrici�n	52861235	1032386793	9	24	8	9	0.869378	0.00137949	0.401288	-0.418355	0.674381	0.216005	0.398465	0.138832	0.305973	1.03862	0.236557	0.306513	0.734128	0.691589	0.757673	0.691461	0.734252	0.671252	0.553098	4	1	1	2.07748	50	22	19	36	49	5	6	1	0	5	29	13	1	0	0	16
1744401202	1744401202	17444012	17444	Nutrici�n	52861235	1032386793	12	18	5	11	0.88006	-0.655826	0.404555	-0.315248	0.56893	-0.292826	0.407449	0.737119	0.312383	0.114053	0.234579	0.274657	0.627312	0.674458	0.727524	0.691213	0.610103	0.588957	0.514086	4	0	1	-0.770318	47	21	19	35	49	3	3	0	0	11	22	4	1	0	0	15
1744401902	1744401902	17444019	17444	Nutrici�n	52861235	1032386793	5	17	4	6	0.869378	0.00137949	0.398324	-0.51744	0.476977	-1.12738	0.405673	-0.140004	0.299079	-0.673962	0.20342	-0.531452	0.700515	0.705858	0.740145	0.661559	0.691016	0.57256	0.48473	4	0	0.25	-1.08446	41	13	16	30	44	0	2	1	1	9	22	3	1	0	0	12
1744402102	1744402102	17444021	17444	Nutrici�n	64703709																		0.613075	0.674458	0.716772	0.681017	0.633005	0.572701	0.51132	7	1	0.285714	-0.121436	63	27	29	42	61	2	6	0	0	4	24	7	1	0	0	22
1744402502	1744402502	17444025	17444	Nutrici�n	48601003	1032386793	13	19	7	14	0.867811	0.28057	0.398052	-0.526831	0.504178	-0.675965	0.414681	-1.39179	0.269352	-0.0571333	0.204725	-0.45087	0.702159	0.684481	0.727524	0.724393	0.62078	0.560599	0.490549	5	0	0.8	-0.253814	57	20	21	36	55	2	3	0	0	5	22	5	0	1	0	20
1744402602	1744402602	17444026	17444	Nutrici�n	52861235	1032386793	10	6	0	10	0.874325	-0.371071	0.402833	-0.368942	0.674381	0.216005	0.41458	-0.443563	0.260826	0.295818	0.204427	-1.00132	0.682274	0.694738	0.750197	0.688943	0.600469	0.633443	0.523446	4	1	0.5	0.709367	52	19	19	34	54	3	4	0	0	6	22	2	1	0	0	15
	1744402702	17444027	17444	Nutrici�n																										3	1	0.666667	0.779176	59	26	27	40	55	5	4	0	0	13	30	11	1	0	0	20
	1744402802	17444028	17444	Nutrici�n																										8	0	0.5	-0.979745	56	19	15	34	48	1	4	1	0	12	20	4	0	1	0	17
	1744403102	17444031	17444	Nutrici�n																										4	0	0.75	0.466293	55	16	17	35	54	4	7	0	0	9	38	13	1	0	0	20
1744403202	1744403202	17444032	17444	Nutrici�n	52861235	1032386793	9	12	7	6	0.874325	-0.371071	0.458453	-1.76676	0.476995	-1.06368	0.427581	-1.1912	0.450672	-1.40978	0.202238	-0.808388	0.603193	0.675167	0.748605	0.67564	0.640317	0.558776	0.475345	4	1	0.5	-0.631957	48	19	22	35	47	1	2	0	0	7	26	2	1	0	0	21
1744403302	1744403302	17444033	17444	Nutrici�n	52861235	1032386793	10	17	1	10	0.625936	-0.102183	0.366279	0.330858	0.496457	-0.740894	0.397519	0.204726	0.325232	-0.21483	0.219464	-0.00453309	0.613075	0.669605	0.75415	0.768048	0.665842	0.625274	0.473962	3	0	0.666667	0.431389	56	23	24	37	45	3	4	0	0	6	36	9	1	0	0	17
1744403702	1744403702	17444037	17444	Nutrici�n	52861235	1032386793	0	10	1	1	0.881647	-0.723996	0.457437	-1.73533	0.496145	-1.47097	0.410583	-1.49713	0.365532	-1.94589	0.211626	-1.27906	0.646114	0.694065	0.784662	0.715191	0.627549	0.661248	0.590764	5	0	1.2	-0.681572	49	18	18	33	49	0	3	1	0	16	37	6	1	0	0	18
1752400202	1752400202	17524002	17524	Nutrici�n	51941190	1013623944	3	14	6	14	0.885256	-0.868894	0.360581	-0.0897498	0.544027	0.528031	0.445845	-0.628074	0.341247	0.0646821	0.220745	0.0225365	0.664325	0.669605	0.729425	0.636732	0.623658	0.556858	0.477835	6	1	0.666667	1.04984	61	26	29	40	62	2	4	0	0	11	23	11	0	1	0	23
1752400302	1752400302	17524003	17524	Nutrici�n	51941190	1013623944	22	17	14	15	0.60736	0.0358588	0.387356	1.74183	0.568917	1.18182	0.428383	1.05258	0.351878	1.5358	0.376738	1.85739	0.623384	0.680153	0.741665	0.732182	0.692552	0.67143	0.500881	6	1	0.833333	2.00767	65	24	30	41	52	7	7	0	0	8	42	11	1	0	0	20
	1752400502	17524005	17524	Nutrici�n																										5	0	0.6	-0.93786	55	21	15	36	54	1	3	1	0	8	25	0	1	0	0	18
1752400702	1752400702	17524007	17524	Nutrici�n	51941190	1013623944	20	25	11	14	0.563828	0.385981	0.381524	1.46306	0.558749	1.6202	0.401226	0.587746	0.319066	0.244259	0.382575	1.90876	0.678973	0.703365	0.727524	0.765215	0.734252	0.607539	0.565997	2	0	1.5	0.780433	59	26	31	40	59	4	4	0	0	8	25	11	0	1	0	24
1752400802	1752400802	17524008	17524	Nutrici�n	51941190	1013623944	22	16	8	15	0.511528	1.33596	0.400781	-0.434892	0.543542	1.29932	0.397658	0.433632	0.284817	0.821138	0.328071	1.40292	0.713288	0.675375	0.716772	0.715392	0.592374	0.615955	0.508857	4	0	0.25	-2.08126	55	20	22	37	56	4	4	1	1	7	21	5	0	1	0	19
1752400902	1752400902	17524009	17524	Nutrici�n	51941190	1013623944	1	8	1	6	0.598493	0.10334	0.365064	0.236551	0.496145	-1.47097	0.413208	-1.20092	0.353189	-1.45724	0.248736	-2.05229	0.623384	0.690437	0.738391	0.789603	0.650114	0.602755	0.520587	4	0	0.5	0.36158	44	17	17	29	43	1	3	0	1	6	22	5	1	0	0	11
1752401102	1752401102	17524011	17524	Nutrici�n	51941190	1013623944	18	18	7	15	0.512713	1.38709	0.375779	1.09929	0.636946	1.50796	0.401916	0.60808	0.344886	1.44351	0.319294	1.3148	0.62657	0.677407	0.738635	0.715392	0.602037	0.553201	0.485111	3	0	0.666667	-1.33502	61	23	31	38	52	4	4	1	0	5	25	11	1	0	0	22
1752401302	1752401302	17524013	17524	Nutrici�n	51941190	1013623944	18	18	4	10	0.86846	0.123413	0.37062	0.687244	0.45732	-0.257792	0.410819	0.799743	0.290331	0.827597	0.463179	2.57463	0.666535	0.67074	0.716772	0.681017	0.622697	0.582688	0.505084	4	1	0.25	1.3004	57	24	28	40	54	4	4	0	0	8	38	5	1	0	0	23
	1752401402	17524014	17524	Nutrici�n																										3	0	0.333333	-1.47464	54	21	22	36	54	2	5	0	0	10	18	6	1	0	0	16
1752401502	1752401502	17524015	17524	Nutrici�n	48601003	1013623944	21	16	9	16	0.87554	-0.438329	0.369893	0.626301	0.619567	-0.0563488	0.412024	-0.259926	0.305574	1.03376	0.26405	0.693075	0.65334	0.675375	0.727524	0.789603	0.668036	0.554221	0.442859	3	0	1	-0.170043	53	19	20	36	53	4	5	0	1	9	23	11	1	0	0	18
1752401602	1752401602	17524016	17524	Nutrici�n	51941190	1013623944	2	12	8	1	0.526861	0.778479	0.367134	0.398934	0.564082	1.73124	0.47291	1.64195	0.311422	1.10306	0.423864	2.25832	0.734128	0.677407	0.740166	0.789603	0.631536	0.560737	0.465779	10	1	0.3	0.625597	61	29	33	40	56	5	5	0	0	0	21	9	1	0	0	24
	1752401702	17524017	17524	Nutrici�n																										3	0	0.333333	-1.04458	55	20	22	35	54	4	4	0	0	20	26	1	0	1	0	18
1754100402	1754100402	17541004	17541	Estim + Nutrici�n	52861235	1032386793	9	15	4	5	0.881647	-0.723996	0.402683	-0.373668	0.513098	0.401235	0.397559	0.426142	0.373012	0.751756	0.25983	0.638773	0.664325	0.707962	0.771592	0.789603	0.665842	0.680441	0.601911	6	0	0.5	-1.40483	52	17	21	37	54	4	3	0	0	9	23	5	0	0	1	19
1754100602	1754100602	17541006	17541	Estim + Nutrici�n	52890349	1032386793	11	9	1	5	0.88006	-0.655826	0.454282	-1.11029	0.478781	-1.10736	0.419632	-0.642638	0.467088	-1.98297	0.216783	-1.41819	0.713288	0.690437	0.771592	0.789603	0.67414	0.641374	0.587747	7	1	0.428571	-1.68226	50	18	13	35	48	2	1	0	0	2	27	5	1	0	0	18
1754100702	1754100702	17541007	17541	Estim + Nutrici�n	52890349	1032386793	8	13	4	13	0.621292	-0.0680031	0.408942	-0.18379	0.674381	0.216005	0.468937	1.57604	0.30109	0.977536	0.274239	0.819017	0.713288	0.729569	0.774606	0.789603	0.665842	0.730224	0.594874	4	1	1	1.61454	56	25	27	36	62	2	2	0	0							22
1754101102	1754101102	17541011	17541	Estim + Nutrici�n	52890349	1032386793	14	12	5	7	0.867811	0.28057	0.363467	0.116722	0.569657	1.85846	0.407299	-0.1073	0.307968	-0.390535	0.224092	0.0895203	0.723707	0.710999	0.789004	0.789603	0.657543	0.574676	0.571714	6	0	0.333333	-1.87117	52	15	15	36	53	2	2	0	0	2	27	1	1	0	0	19
	1754101202	17541012	17541	Estim + Nutrici�n																										4	0	0.5	-0.238695	57	26	26	38	55	6	6	1	1	2	21	9	1	0	0	20
	1754101402	17541014	17541	Estim + Nutrici�n																										5	0	0.4	-0.421355	50	17	15	34	46	2	2	0	0	12	29	11	1	0	0	13
	1754101502	17541015	17541	Estim + Nutrici�n																										5	0	0.8	-0.339356	49	14	14	34	40	2	4	0	0	11	28	4	1	0	0	13
1754101702	1754101702	17541017	17541	Estim + Nutrici�n	52890349	1032386793	16	18	6	12	0.874325	-0.371071	0.394385	-0.661369	0.484874	-1.25998	0.40945	-0.263281	0.305305	-0.345551	0.229371	0.186586	0.663051	0.732708	0.784662	0.765215	0.617925	0.584336	0.533224	2	0	1.5	0.180157	54	19	21	36	41	2	3	0	0	10	22	9	0	1	0	17
1754101801	1754101802	17541018	17541	Estim + Nutrici�n	52890349	1032386793	4	4	2	8	0.87554	-0.438329	0.371848	0.789847	0.674381	0.216005	0.396923	0.283659	0.33254	0.26019	0.207572	-1.14426	0.664598	0.731339	0.774606	0.768048	0.644485	0.62315	0.63683	3	0	1	-1.7907	55	21	25	38	46	2	3	0	1	11	19	9	1	0	0	17
1754102402	1754102402	17541024	17541	Estim + Nutrici�n	52890349	1032386793	15	8	6	16	0.87554	-0.438329	0.380479	1.40461	0.458872	-0.129623	0.408324	0.753393	0.289629	0.816845	0.222453	0.0573362	0.663051	0.690437	0.812876	0.765215	0.734252	0.601705	0.518279	5	1	0.6	1.36389	59	20	20	38	54	3	5	0	1	1	35	1	1	0	0	16
1754102502	1754102502	17541025	17541	Estim + Nutrici�n	52890349	1032386793	18	18	8	8	0.598922	2.37018	0.367158	0.400895	0.452924	-0.372983	0.405777	-0.145761	0.27894	0.560598	0.303332	1.14835	0.684383	0.707962	0.774606	0.789603	0.692552	0.613053	0.549696	11	0	0.272727	-1.50002	64	22	27	43	67	2	0	0	1	21	32	1	1	0	0	25
1754102702	1754102702	17541027	17541	Estim + Nutrici�n	52890349	1032386793	17	12	10	8	0.867811	0.28057	0.38149	1.46118	0.5572	1.54152	0.414662	-0.446893	0.345078	-0.245933	0.210739	-0.221853	0.678973	0.755277	0.789004	0.789603	0.670719	0.691255	0.541303	9	0	0.333333	-1.45106	42	10	9	33	36					1	25	11	0	0	1	14
1754102708	1754102709	17541270	17541	Estim + Nutrici�n	52890349	1032386793	9	9	3	5	0.541244	0.603707	0.400397	-0.44751	0.450834	-0.217706	0.414637	0.861745	0.333022	-0.28938	0.220165	0.0103834	0.734128	0.755277	0.784662	0.789603	0.734252	0.704785	0.59059	9	0	0.333333	-1.45106	42	15	14	29	45	3	4	0	0	1	25	11	0	0	1	14
1754102902	1754102902	17541029	17541	Estim + Nutrici�n	52890349	1032386793	16	11	6	8	0.51339	1.41022	0.368112	0.478392	0.674381	0.216005	0.473669	1.58452	0.41472	2.00579	0.228794	0.17639	0.691438	0.744076	0.812876	0.789603	0.695417	0.610639	0.4759	4	0	0.75	-0.699841	55	22	20	38	54	2	5	0	0	6	24	6	1	0	0	19
1754103002	1754103002	17541030	17541	Estim + Nutrici�n	52861235																		0.700515	0.691908	0.774121	0.789603	0.668036	0.560009	0.559326	4	0	0.75	-0.0439244	47	19	24	34	48	2	4	0	0	7	25	5	1	0	0	16
1754103402	1754103402	17541034	17541	Estim + Nutrici�n	52890349	1032386793	14	7	5	4	0.867811	0.28057	0.369193	0.567792	0.674381	0.216005	0.398366	0.476977	0.314027	1.1327	0.235865	0.295452	0.734128	0.725656	0.774606	0.740239	0.734252	0.638751	0.570179	4	0	0.75	-1.89542	63	23	20	36	55	2	0	0	0							20
1761400101	1761400102	17614001	17614	Estim + Nutrici�n	48601003	1013623944	15	21	7	3	0.88006	-0.655826	0.379913	1.37163	0.56741	0.945139	0.399009	0.428447	0.321882	1.26729	0.295806	1.06671	0.707004	0.67074	0.715216	0.647471	0.665842	0.549216	0.54393	4	0	0.75	-0.875032	53	20	16	34	47	2	1	0	1	12	17	0	1	0	0	14
1761400302	1761400302	17614003	17614	Estim + Nutrici�n	48601003	1013623944	10	14	6	13	0.87554	-0.438329	0.404474	-0.317757	0.53383	0.852246	0.430429	1.08209	0.374609	1.73564	0.266415	0.722926	0.658998	0.690011	0.744886	0.682185	0.692552	0.617979	0.507597	4	0	0.25	0.256867	53	21	21	35	47	4	3	0	1	3	21	7	1	0	0	15
1761400702	1761400702	17614007	17614	Estim + Nutrici�n	48601003	1013623944	18	12	7	11	0.87554	-0.438329	0.372113	0.811872	0.674381	0.216005	0.457296	1.41338	0.359569	1.57355	0.290615	1.00909	0.734128	0.69107	0.75427	0.789603	0.734252	0.69275	0.595675	3	0	0.333333	-1.04955	63	30	23	39	56	4	4	0	0	8	26	10	1	0	0	20
1761400305	1761401002	17614010	17614	Estim + Nutrici�n	48601003	1013623944	15	14	2	9	0.87554	-0.438329	0.368531	0.512865	0.533308	0.279569	0.41972	0.939097	0.304174	-0.634606	0.202119	-0.778743	0.678887	0.675375	0.740166	0.7213	0.62078	0.529212	0.473992	5	0	0.4	-1.02163	50	15	18	31	45	4	3	0	0	7	18	7	0	0	1	14
1761401102	1761401102	17614011	17614	Estim + Nutrici�n	48601003	1013623944	13	10	5	9	0.867811	0.28057	0.397263	-0.554554	0.485892	0.157972	0.418844	-0.700867	0.312128	-1.23914	0.207955	-0.312572	0.643205	0.67074	0.757185	0.652106	0.639925	0.566097	0.447791	13	1	0.384615	0.661038	49	18	18	35	46	3	5	0	0	7	17	9	0	0	1	14
1761401502	1761401502	17614015	17614	Estim + Nutrici�n	48601003	1013623944	14	12	7	7	0.87554	-0.438329	0.411869	-0.0992644	0.515233	0.267503	0.397308	0.224894	0.291082	0.838944	0.219613	-0.00133685	0.643205	0.699864	0.75427	0.765215	0.67414	0.592964	0.530985	5	0	0.4	0.319695	53	24	24	38	59	2	5	0	0	9	34	5	1	0	0	19
1761401602	1761401602	17614016	17614	Estim + Nutrici�n	48601003	1013623944	20	17	4	12	0.565976	0.367159	0.372303	0.827482	0.501644	0.371519	0.407747	0.738207	0.315569	0.965559	0.251479	0.526809	0.678973	0.729569	0.75415	0.789603	0.734252	0.666669	0.581322	3	1	1.66667	0.917495	44	17	18	30	48	4	6	0	0	4	25	7	1	0	0	17
1761402202	1761402202	17614022	17614	Estim + Nutrici�n	48601003	1013623944	19	16	7	8	0.86846	0.123413	0.370901	0.710846	0.525026	0.902774	0.417688	0.907962	0.351268	0.716507	0.221356	0.0351461	0.630681	0.690437	0.749425	0.732182	0.617925	0.565878	0.489455	7	1	0.142857	0.559777	50	14	17	33	47	4	3	0	1	7	20	5	0	1	0	13
1761402302	1761402302	17614023	17614	Estim + Nutrici�n	48601003	1013623944	13	10	4	11	0.874325	-0.371071	0.361022	-0.0588914	0.566551	1.08149	0.435222	1.14189	0.357166	0.644732	0.254853	0.572832	0.629411	0.698661	0.739265	0.604782	0.591826	0.592798	0.509752	5	1	0.6	0.751253	61	21	22	40	53	5	2	0	0	9	29	5	1	0	0	20
1761402602	1761402602	17614026	17614	Estim + Nutrici�n	48601003	1013623944	16	19	7	12	0.592623	0.148798	0.381398	1.45618	0.512773	0.62254	0.430429	1.08209	0.267192	-0.788564	0.354985	1.66057	0.691438	0.699864	0.741665	0.689763	0.591826	0.643381	0.513796	4	0	0.5	-0.37947	52	18	19	32	42	4	6	0	1	4	25	13	1	0	0	13
1761403102	1761403102	17614031	17614	Estim + Nutrici�n	48601003	1013623944	10	7	1	5	0.874325	-0.371071	0.455152	-1.06774	0.518628	-0.584271	0.41747	-0.470733	0.349068	-1.22414	0.209553	-1.21426	0.617689	0.67074	0.72941	0.765215	0.600469	0.531127	0.4647	8	0	0.375	1.00497	50	16	17	32	46	5	3	0	0	9	21	11	0	0	1	13
1761403402	1761403402	17614034	17614	Estim + Nutrici�n	48601003	1013623944	18	13	4	12	0.881647	-0.723996	0.37796	1.25015	0.497379	0.0628629	0.402433	-0.0330859	0.323451	1.28311	0.212993	-0.15839	0.734128	0.717159	0.729425	0.7213	0.734252	0.612289	0.506882	3	0	0.666667	0.00630372	58	21	25	39	55	2	3	0	0	14	17	1	1	0	0	20
1761404202	1761404202	17614042	17614	Estim + Nutrici�n	64703709	1032386793	10	14	1	1	0.87554	-0.438329	0.399282	-0.484723	0.56893	-0.292826	0.404754	0.51391	0.436617	-1.60066	0.202202	-0.800858	0.646555	0.680153	0.740145	0.7213	0.610103	0.562291	0.495793	6	1	0.666667	0.779176	57	21	22	36	54	4	5	0	1	3	18	8	0	0	1	18
1761404402	1761404402	17614044	17614	Estim + Nutrici�n	48601003	1013623944	10	1	0	6	0.867811	0.28057	0.372355	0.831833	0.674381	0.216005	0.439152	-0.514839	0.298928	-0.580798	0.209916	-1.22615	0.613075	0.677407	0.781447	0.604782	0.614695	0.536645	0.444245	5	1	0.4	1.90929	53	19	19	35	54	1	1	0	1	8	25	7	1	0	0	15
1761404602	1761404602	17614046	17614	Estim + Nutrici�n	48601003	1013623944	2	9	2	7	0.87554	-0.438329	0.393284	-0.705209	0.550721	0.621298	0.401768	0.177011	0.326837	-0.258061	0.205835	-1.07237	0.734128	0.693172	0.748605	0.67564	0.705507	0.535868	0.440937	13	1	0.307692	0.628819	58	22	22	36	56	3	5	1	1	18	24	7	0	0	1	19
1765300502	1765300502	17653005	17653	Estim + Nutrici�n	48601003	1013623944	14	10	9	12	0.510756	1.16582	0.406966	-0.242197	0.488727	-0.840073	0.398431	0.1408	0.283572	0.517799	0.202987	-0.901184	0.734128	0.690437	0.716772	0.70721	0.692552	0.547216	0.502655	3	0	1	-0.170043	50	22	19	35	40	3	3	0	0	14	33	6	0	1	0	14
1765300802	1765300802	17653008	17653	Estim + Nutrici�n	48601003	1013623944	18	20	8	16	0.553914	1.9816	0.368542	0.513729	0.484114	-1.28454	0.48055	1.81862	0.436821	2.16342	0.404962	2.101	0.613075	0.67074	0.716772	0.712133	0.600469	0.537255	0.449584	5	1	0.8	0.835023	65	32	31	39	59	6	5	0	0	14	23	11	0	0	1	23
1765300902	1765300902	17653009	17653	Estim + Nutrici�n	48601003	1013623944	15	16	3	8	0.86814	0.558918	0.406644	-0.251812	0.522218	0.817429	0.415124	0.870655	0.271654	0.528561	0.368762	1.78625	0.647811	0.734755	0.762633	0.632752	0.734252	0.589812	0.49206	5	0	1	-0.595128	64	26	26	38	54	2	3	0	1	20	20	5	0	1	0	25
1765301102	1765301102	17653011	17653	Estim + Nutrici�n	48601003	1013623944	17	15	7	13	0.582813	0.226548	0.364969	0.229303	0.503646	0.446784	0.400437	0.0436243	0.263066	0.368404	0.306165	1.17852	0.691438	0.690437	0.725894	0.691461	0.600469	0.573258	0.495358	3	0	1.33333	-0.314736	63	29	31	38	54	3	5	0	0	3	18	10	1	0	0	20
1765301202	1765301202	17653012	17653	Estim + Nutrici�n	48601003	1013623944	12	14	5	9	0.526861	0.778479	0.397176	2.09505	0.579583	1.34015	0.398512	0.136114	0.321104	1.20993	0.314889	1.2697	0.627312	0.705629	0.774606	0.742067	0.67414	0.681162	0.536238	5	1	1.2	1.00256	64	34	31	43	56	3	3	0	0	11	38	5	1	0	0	24
1765301302	1765301302	17653013	17653	Estim + Nutrici�n	48601003	1013623944	14	8	8	8	0.88006	-0.655826	0.406162	-0.266308	0.525443	0.482674	0.422058	-1.24867	0.308177	-0.333399	0.209431	-0.262376	0.666535	0.690011	0.748605	0.724684	0.633005	0.572802	0.477929	7	0	0.571429	-1.37491	43	16	17	30	43	3	3	0	0	12	20	11	1	0	0	13
1765301402	1765301402	17653014	17653	Estim + Nutrici�n	48601003	1013623944	4	13	3	9	0.87554	-0.438329	0.451874	-1.40366	0.477877	-1.15895	0.429861	-1.07309	0.466417	-1.91736	0.203538	-0.945034	0.663051	0.78215	0.786639	0.704306	0.661646	0.708035	0.580465	5	1	0.4	-2.09573	56	21	22	35	54	0	3	0	0	12	29	0	1	0	0	21
1765301502	1765301502	17653015	17653	Estim + Nutrici�n	48601003	1013623944	19	17	12	12	0.526861	0.778479	0.36894	0.546712	0.51798	0.717035	0.397159	0.24211	0.299294	-0.157054	0.293845	1.04507	0.646081	0.674458	0.725894	0.628752	0.602037	0.558382	0.531229	4	0	0.5	-2.40164	59	28	30	37	62	2	4	0	0	13	26	2	1	0	0	19
1765301702	1765301702	17653017	17653	Estim + Nutrici�n	48601003	1013623944	6	9	3	9	0.87554	-0.438329	0.45478	-1.63545	0.674381	0.216005	0.380705	-2.16353	0.371832	-0.982834	0.20257	-0.609176	0.624103	0.67074	0.725894	0.789603	0.64867	0.521471	0.484656	4	0	0.5	1.05733	38	16	20	30	43	7	4	0	0	12	27	12	0	0	1	13
1765301902	1765301902	17653019	17653	Estim + Nutrici�n	48601003																		0.671825	0.669605	0.741665	0.765215	0.734252	0.576421	0.510647	5	0	0.4	-0.84644	46	21	17	31	46	2	4	0	1	12	21	11	0	1	0	14
1765302002	1765302002	17653020	17653	Estim + Nutrici�n	48601003	1013623944	14	9	7	1	0.663248	-0.372979	0.368235	0.488459	0.584967	1.13642	0.40183	-0.0110969	0.335938	0.266111	0.215349	-0.0983915	0.627312	0.690011	0.727524	0.789603	0.692552	0.548698	0.458437	4	0	0.5	-1.40483	42	20	17	30	47	2	4	1	0	14	21	7	1	0	0	14
1765302102	1765302102	17653021	17653	Estim + Nutrici�n	48601003	1013623944	22	20	7	9	0.625936	-0.102183	0.398468	-0.512473	0.532801	1.07613	0.429201	1.06647	0.265806	0.219114	0.446314	2.44047	0.627312	0.67074	0.727524	0.703998	0.621067	0.541378	0.449228	4	0	1	-0.770318	67	29	31	45	61	6	4	0	0	2	34	6	1	0	0	25
1765302202	1765302202	17653022	17653	Estim + Nutrici�n	48601003	1013623944	14	20	5	13	0.867811	0.28057	0.376501	1.15105	0.529126	0.903476	0.401502	0.00124692	0.328287	-0.783223	0.321304	1.33518	0.684383	0.699864	0.756768	0.789603	0.734252	0.633546	0.632489	3	0	0.333333	-0.449278	46	20	22	31	47	4	3	1	1	11	23	6	0	1	0	15
1765302402	1765302402	17653024	17653	Estim + Nutrici�n	48601003	1013623944	10	9	8	5	0.87554	-0.438329	0.365096	0.238944	0.584562	1.0675	0.404885	-0.11675	0.33051	-0.178166	0.209578	-0.257656	0.627312	0.69107	0.725894	0.789603	0.734252	0.587139	0.488168	3	0	0.333333	-1.47464	50	23	19	35	51	3	4	0	0	12	18	7	1	0	0	16
1765302502	1765302502	17653025	17653	Estim + Nutrici�n	48601003	1013623944	22	9	17	14	0.566042	2.09452	0.375669	1.0912	0.615912	2.31079	0.473084	1.64506	0.47953	2.45448	0.435983	2.35722	0.627312	0.694738	0.772567	0.67564	0.668036	0.57885	0.554424	6	1	1.66667	1.46869	69	28	29	47	55	6	7	0	0	20	40	9	0	1	0	24
1766200102	1766200102	17662001	17662	Nutrici�n	52890349	1032386793	14	18	9	9	0.867811	0.28057	0.364621	0.202877	0.590596	1.66566	0.413102	0.838354	0.380382	0.996636	0.3414	1.53272	0.684383	0.717159	0.74303	0.696108	0.688593	0.605863	0.567947	4	1	0.5	0.30786	58	26	25	38	54	4	1	0	1	11	37	4	1	0	0	21
1766200902	1766200902	17662009	17662	Nutrici�n	52890349	1032386793	11	25	10	9	0.621292	-0.0680031	0.413487	-0.0533781	0.674381	0.216005	0.403365	-0.0658384	0.288057	0.46589	0.23145	0.222519	0.646555	0.713972	0.74303	0.789603	0.623658	0.594252	0.563179	8	0	0.375	-1.0321	56	17	21	37	53	3	3	0	0	18	26	11	0	0	1	17
1766201202	1766201202	17662012	17662	Nutrici�n	52890349	1032386793	11	11	6	1	0.874325	-0.371071	0.372471	0.841365	0.529179	0.970895	0.396867	0.318967	0.263188	0.383721	0.231346	0.220757	0.663051	0.690437	0.725894	0.789603	0.623658	0.570822	0.48455	4	0	1	-0.0292692	46	20	19	30	44	5	3	0	0	9	22	11	1	0	0	13
1766201302	1766201302	17662013	17662	Nutrici�n	52890349	1032386793	14	20	8	6	0.867811	0.28057	0.367615	0.437839	0.493401	-0.774085	0.39962	0.0794927	0.294988	0.4247	0.212522	-0.171098	0.627312	0.67074	0.727524	0.660413	0.668036	0.568076	0.470801	6	0	0.333333	-1.04955	56	23	22	36	55	5	7	0	1	8	18	5	1	0	0	18
1766201701	1766201702	17662017	17662	Nutrici�n	52890349	1032386793	11	16	7	12	0.87554	-0.438329	0.409212	-0.175907	0.578002	1.27361	0.439152	-0.514839	0.273734	0.438049	0.235211	0.284912	0.684383	0.697183	0.789004	0.768048	0.662087	0.624161	0.531025	4	0	0.25	-0.768494	55	21	25	37	54	3	2	0	1	3	18	11	1	0	0	18
	1766202002	17662020	17662	Nutrici�n																										3	0	1.33333	0.110349	56	19	25	36	50	2	6	0	0	6	19	8	1	0	0	17
	1766202102	17662021	17662	Nutrici�n																										3	1	1	-0.422531	52	17	17	33	52	1	4	1	0	10	21	2	1	0	0	19
1766202502	1766202502	17662025	17662	Nutrici�n	52890349	1032386793	8	16	1	10	0.867811	0.28057	0.377978	1.25131	0.674381	0.216005	0.398729	0.124003	0.257277	0.027992	0.217962	-0.0374612	0.663274	0.745207	0.757739	0.740239	0.650156	0.683951	0.555543	6	1	0.333333	-1.29707	56	16	17	34	49	2	2	1	0	13	30	5	1	0	0	18
1766202602	1766202602	17662026	17662	Nutrici�n	52890349	1032386793	18	12	4	9	0.867811	0.28057	0.408158	-0.206806	0.548923	1.32255	0.434717	-0.677525	0.389308	-0.565104	0.243686	0.415655	0.624103	0.698661	0.738635	0.724684	0.62078	0.530672	0.481531	2	0	1	-0.770318	55	24	24	37	53	2	2	1	0	7	26	7	0	1	0	23
1766202802	1766202802	17662028	17662	Nutrici�n	52890349	1032386793	8	15	9	14	0.87554	-0.438329	0.368148	0.481358	0.674381	0.216005	0.436758	-0.989148	0.310412	-0.433054	0.206517	-0.367753	0.691438	0.674458	0.729425	0.712133	0.631536	0.625163	0.590068	2	0	1	-1.36562	60	20	18	37	53	2	3	0	1	8	21	11	0	0	1	19
1766203102	1766203102	17662031	17662	Nutrici�n	52890349	1032386793	14	17	11	14	0.86814	0.558918	0.38004	1.37913	0.541129	0.897535	0.400795	0.574203	0.304265	1.01764	0.261439	0.659646	0.643205	0.677407	0.789004	0.789603	0.734252	0.604101	0.580196	5	0	0.6	0.403465	54	26	26	36	61	1	4	0	0	5	33	3	1	0	0	20
1766203302	1766203302	17662033	17662	Nutrici�n	52890349	1032386793	12	14	9	16	0.867811	0.28057	0.408923	-0.184359	0.568305	1.83101	0.418436	-0.518537	0.315602	0.241721	0.226544	0.135747	0.644177	0.729569	0.725298	0.681017	0.610103	0.614716	0.502755	4	0	0.5	-0.780976	34	14	13	30	38	4	5	1	1	6	18	4	1	0	0	14
1766203702	1766203702	17662037	17662	Nutrici�n	52890349	1032386793	6	19	0	6	0.874325	-0.371071	0.403724	-0.340993	0.521887	0.508329	0.427581	-1.1912	0.311197	-0.188322	0.204879	-1.02593	0.691438	0.708607	0.771637	0.765215	0.734252	0.5983	0.473736	8	1	0.375	0.657011	54	24	28	35	46	3	5	0	0	10	30	2	1	0	0	18
1766204202	1766204202	17662042	17662	Nutrici�n	52890349	1032386793	5	16	2	7	0.867811	0.28057	0.400412	-0.446997	0.498088	0.318476	0.43169	-1.0242	0.442949	-1.47217	0.22263	-1.5543	0.724507	0.713972	0.774606	0.768048	0.734252	0.59975	0.557038	10	1	0.3	-0.715728	44	13	18	32	40	2	3	0	1	6	19	5	0	0	1	14
1766204302	1766204302	17662043	17662	Nutrici�n	52890349	1032386793	14	23	6	8	0.598493	0.10334	0.365322	0.256347	0.674381	0.216005	0.404521	-0.104771	0.288191	0.773427	0.26704	0.73075	0.707004	0.699864	0.774606	0.695435	0.692552	0.623354	0.560029	5	1	0.4	-1.07535	52	20	28	38	56	3	0	0	0	6	39	0	1	0	0	22
1787300801	1787300802	17873008	17873	Control	51941190	53122121	5	19	5	15	0.869378	0.00137949	0.400047	-0.459078	0.480743	-0.978722	0.445845	-0.628074	0.358286	-1.20813	0.20774	-0.320377	0.663051	0.713948	0.741665	0.789603	0.665842	0.623494	0.532102	4	1	0.25	1.84646	55	20	21	38	54	5	4	0	0	8	23	7	1	0	0	18
1787300902	1787300902	17873009	17873	Control	51941190	53122121	7	12	6	11	0.883507	-0.800177	0.368288	0.49286	0.56893	-0.292826	0.394345	-1.81328	0.332328	-0.673749	0.204003	-0.49214	0.658642	0.677407	0.725894	0.696108	0.67414	0.540543	0.461575	8	1	0.5	0.284283	50	18	18	33	49	2	2	0	0	6	19	11	0	0	1	15
1787301002	1787301002	17873010	17873	Control	51941190	53122121	12	11	8	12	0.87554	-0.438329	0.372884	0.875046	0.449481	-0.284993	0.399299	0.0946992	0.328592	-0.976249	0.239768	0.356702	0.734128	0.67074	0.815227	0.744098	0.665722	0.577981	0.469611	4	0	0.75	-0.274756	51	18	20	36	47	5	3	0	0	9	26	11	1	0	0	15
1787301102	1787301102	17873011	17873	Control	51941190	53122121	18	15	7	16	0.867811	0.28057	0.412279	-0.0875789	0.507383	0.510482	0.397422	0.414789	0.262224	0.350603	0.301089	1.12424	0.617689	0.708607	0.716772	0.695435	0.617925	0.594778	0.50667	6	1	0.833333	0.848985	55	27	27	38	56	4	1	0	0	3	20	9	1	0	0	20
1787301302	1787301302	17873013	17873	Control	51941190	53122121	9	12	2	6	0.867811	0.28057	0.385588	-1.1472	0.467216	-0.168451	0.396205	-1.77666	0.272509	0.282973	0.20821	-1.16789	0.658998	0.734431	0.784662	0.76183	0.660008	0.542257	0.46527	3	1	1	1.18946	60	28	25	39	58	5	6	0	1							24
1787301602	1787301602	17873016	17873	Control	51941190																		0.705237	0.745108	0.738635	0.682185	0.62078	0.59131	0.539129	4	0	0.75	-1.30012	50	19	17	35	41	3	4	0	0	16	25	7	0	1	0	16
1787301702	1787301702	17873017	17873	Control	51941190	53122121	17	16	1	16	0.510808	1.28743	0.372863	0.873363	0.476361	-0.255734	0.396872	0.306094	0.341231	0.0643399	0.256941	0.600763	0.707004	0.669605	0.789022	0.789603	0.639925	0.580692	0.544854	7	1	0.714286	0.328734	57	23	22	36	52	3	3	0	0	11	18	7	0	1	0	20
1787301802	1787301802	17873018	17873	Control	51941190	53122121	19	14	4	9	0.525656	0.795734	0.387081	1.73019	0.516737	0.465216	0.402542	-0.0370248	0.334232	0.489877	0.260377	0.645892	0.640123	0.675375	0.748006	0.732182	0.610103	0.544989	0.440203	6	1	1	0.493709	57	23	22	37	52	3	4	0	0	7	23	11	0	1	0	19
	1787302202	17873022	17873	Control																										6	1	0.666667	2.63361	61	22	23	38	56	7	6	0	0	5	24	11	0	0	1	20
1787302502	1787302502	17873025	17873	Control	51941190	53122121	6	15	4	12	0.874325	-0.371071	0.37034	0.663789	0.507846	0.179403	0.397194	0.237713	0.329339	-0.130501	0.206126	-0.384258	0.691438	0.690437	0.740145	0.789603	0.734252	0.578375	0.474581	6	1	0.833333	0.4239	41	16	17	30	40	3	4	0	1	18	21	9	0	1	0	12
1787302602	1787302602	17873026	17873	Control	51941190	53122121	21	11	7	15	0.511249	1.32009	0.385889	1.67815	0.499465	0.296682	0.411394	0.809724	0.360043	1.61659	0.25269	0.543456	0.707004	0.691006	0.757673	0.789603	0.734252	0.619971	0.481336	8	1	0.375	0.231926	53	20	24	35	49	7	7	0	1	11	30	11	0	0	1	17
1787302702	1787302702	17873027	17873	Control	51941190	53122121	9	13	8	12	0.528193	0.760058	0.36235	0.0355094	0.448548	-0.276786	0.400129	0.551721	0.270657	0.413025	0.222799	0.064233	0.667791	0.67074	0.753632	0.634051	0.591826	0.585894	0.493223	3	1	0.333333	-0.701766	52	20	22	36	54	5	4	0	0	9	27	8	1	0	0	16
1787302802	1787302802	17873028	17873	Control	51941190	53122121	8	17	5	7	0.874325	-0.371071	0.402456	-0.380856	0.559925	-0.34732	0.405206	-0.127261	0.257334	0.0407768	0.203854	-0.966593	0.613075	0.677407	0.748006	0.636732	0.591826	0.55124	0.44483	3	0	0.666667	0.0298818	54	21	18	34	49	7	6	0	0	6	20	5	0	0	1	15
1787302902	1787302902	17873029	17873	Control	51941190	53122121	5	9	7	7	0.87554	-0.438329	0.36259	0.0527813	0.674381	0.216005	0.434798	-0.655576	0.318192	0.283824	0.212182	-0.180441	0.627312	0.669605	0.729425	0.639198	0.591826	0.529722	0.468431	5	1	0.4	-0.673842	60	26	31	40	56	6	4	0	0	9	19	9	0	0	1	21
1787303102	1787303102	17873031	17873	Control	51941190	53122121	8	13	8	12	0.867811	0.28057	0.363541	0.122164	0.535135	0.648053	0.442965	1.23626	0.376732	0.617496	0.212856	-0.162056	0.680353	0.690011	0.740145	0.765215	0.734252	0.59071	0.528333	5	0	0.6	0.403465	53	21	18	34	49	3	4	0	0	24	29	6	1	0	0	16
2500100101	2500100102	25001001	25001	Control	64703709	52276556	6	8	4	3	0.87554	-0.438329	0.389108	-0.897331	0.493401	-0.774085	0.418449	0.920762	0.381252	-0.145536	0.211982	-0.185986	0.646555	0.677407	0.727524	0.668158	0.621067	0.562839	0.523609	9	1	0.444444	-1.59053	55	20	19	37	48	5	2	0	0		18		0	1	0	20
	2500100202	25001002	25001	Control																										8	0	0.5	0.36158	63	23	31	40	54	4	3	1	0		20	5	1	0	0	22
2500100402	2500100402	25001004	25001	Control	64703709	52276556	13	7	8	8	0.511766	1.10057	0.370251	0.656276	0.489446	0.229213	0.411954	0.819256	0.343317	0.148945	0.225097	0.108734	0.671825	0.669605	0.727524	0.740239	0.734252	0.583139	0.533663	7	0	0.714286	0.451334	48	15	16	30	47	3	5	0	0	6	35	11	1	0	0	15
2500100502	2500100502	25001005	25001	Control	64703709	52276556	8	11	3	7	0.578138	0.264544	0.390118	-0.845719	0.476977	-1.12738	0.398915	0.114053	0.274388	0.630684	0.205527	-0.411077	0.643205	0.674458	0.777226	0.691461	0.610045	0.585723	0.554299	5	0	0.6	1.64527	39	18	12	29	40	2	2	0	1	11	34		1	0	0	12
	2500100602	25001006	25001	Control																										4	0	0.75	-0.360299	48	18	15	30	42	7	4	0	1	12	33	1	1	0	0	16
2500100802	2500100802	25001008	25001	Control	64703709	52276556	10	26	9	16	0.874325	-0.371071	0.370283	0.658988	0.502788	0.0903785	0.397331	0.222434	0.268452	0.321976	0.275988	0.839983	0.646081	0.67074	0.716772	0.681017	0.695417	0.545208	0.52216	8	1	0.5	0.284283	54	19	13	31	46	3	4	1	0	10	29	11	0	1	0	17
2500101002	2500101002	25001010	25001	Control	64703709	52276556	17	9	3	8	0.87554	-0.438329	0.368956	0.548053	0.495084	-0.753615	0.408685	-0.143159	0.37065	-0.506874	0.202889	-0.575469	0.643205	0.698661	0.740145	0.62956	0.591826	0.588281	0.487613	6	0	0.5	-0.37947	56	16	11	34	48	1	5	0	0	17	17	0	1	0	0	18
2500101102	2500101102	25001011	25001	Control	64703709	52276556	16	12	10	10	0.86846	0.123413	0.368754	0.531339	0.517442	0.474339	0.412353	0.825965	0.313845	1.13065	0.407447	2.12193	0.658642	0.675375	0.738391	0.765569	0.665842	0.617242	0.460733	7	1	0.428571	-0.856128	61	25	26	38	54	6	3	0	1	11	19	9	1	0	0	25
2500101302	2500101302	25001013	25001	Control	64703709	52276556	10	15	4	6	0.87841	-0.581112	0.452549	-1.50071	0.476995	-1.06368	0.40605	-0.154566	0.435816	-0.768985	0.24606	0.450312	0.603193	0.69989	0.715216	0.744499	0.734252	0.625656	0.536817	8	0	0.25	-0.484183	55	21	22	41	52	2	0	0	1	20	27	6	1	0	0	21
2500101602	2500101602	25001016	25001	Control	64703709	52276556	13	17	5	14	0.873108	-0.297739	0.388155	-0.950898	0.522218	0.817429	0.415583	-0.485866	0.339187	-0.551648	0.225091	0.108611	0.603193	0.675375	0.757739	0.640587	0.734252	0.617792	0.532019	6	0	0.333333	-0.449278	53	20	20	38	54	6	4	0	0	14	26	9	1	0	0	20
2500101702	2500101702	25001017	25001	Control	64703709	52276556	7	13	6	7	0.881647	-0.723996	0.363462	0.116394	0.491706	-0.049191	0.417113	-0.561865	0.401063	0.892929	0.202488	-0.619388	0.617689	0.726722	0.740145	0.66041	0.643184	0.590425	0.528702	3	0	0.333333	-1.04955	52	19	22	34	49	3	4		1	18	20	10	1	0	0	20
2500101802	2500101802	25001018	25001	Control	64703709	52276556	13	11	6	13	0.86814	0.558918	0.405631	-0.282369	0.4671	-0.129221	0.401141	0.585133	0.328421	0.215783	0.281238	0.901903	0.624103	0.669605	0.715216	0.7213	0.622494	0.525424	0.454489	5	0	0.6	-0.19681	63	26	24	40	55	4	1	0	0	14	30		1	0	0	25
2500102202	2500102202	25001022	25001	Control	64703709	52276556	3	17	7	8	0.515821	0.972421	0.35883	-0.211195	0.48373	-0.913616	0.39699	0.362959	0.32518	-0.126498	0.247333	0.468595	0.613075	0.674458	0.715216	0.604782	0.585744	0.520885	0.473874	6	0	0.166667	-1.94098	57	21	23	33	53	3	2	0	1	24	29	7	1	0	0	21
2500102402	2500102402	25001024	25001	Control	64703709	52276556	9	9	8	8	0.87554	-0.438329	0.393651	-0.69037	0.479831	-0.967096	0.419464	-0.579742	0.349916	0.181773	0.225651	0.119151	0.68428	0.669605	0.715216	0.679758	0.665842	0.559612	0.459905	4	0	0.25	0.757622	59	21	28	38	54	5	3	0	1	15	22	8	1	0	0	23
2500102602	2500102602	25001026	25001	Control	64703709	52276556	6	7	5	0	0.86846	0.123413	0.408782	-0.188492	0.487768	-0.0126567	0.435364	1.14365	0.351745	-0.0540813	0.241923	0.389415	0.613075	0.684917	0.725894	0.732182	0.67414	0.573489	0.499273	6	0	0.333333	-1.47464	54	19	16	34	49	3	1	0	1	11	37		1	0	0	18
2514800502	2514800502	25148005	25148	Estim + Nutrici�n	64703709	52276556	13	13	9	9	0.86814	0.558918	0.384392	1.60907	0.599269	-0.147101	0.407253	-0.193033	0.35297	0.433155	0.313452	1.25486	0.643205	0.71503	0.789004	0.693687	0.613005	0.607306	0.543791	3	0	0.666667	-0.909936	53	19	22	34	51	4	6	0	0	8	22	3	1	0	0	17
	2514800702	25148007	25148	Estim + Nutrici�n																										4	0	0.5	-0.37947	60	23	28	36	54	5	5	0	0	0	25	7	0	1	0	24
2514800901	2514800902	25148009	25148	Estim + Nutrici�n	64703709	52276556	10	15	9	5	0.533691	1.76338	0.373065	0.889748	0.599269	-0.147101	0.40419	0.666819	0.259685	0.241842	0.208601	-0.28994	0.653369	0.67074	0.77921	0.67575	0.734252	0.536317	0.520398	6	1	0.5	0.709367	46	8	13	30	48	4	6	0	1	7	23	13	0	1	0	15
2514801002	2514801002	25148010	25148	Estim + Nutrici�n	64703709	52276556	13	13	8	7	0.87554	-0.438329	0.40676	-0.248332	0.479831	-0.967096	0.397234	0.233049	0.314821	-0.106032	0.20398	-0.974653	0.658642	0.680153	0.715216	0.742067	0.623658	0.565748	0.47144	3	1	1.33333	2.30022	48	14	13	29	48	3	5	0	1	7	19	8	0	1	0	14
2514801202	2514801202	25148012	25148	Estim + Nutrici�n	64703709	52276556	13	9	15	8	0.867811	0.28057	0.360689	-0.0822593	0.508454	-0.646806	0.439112	-0.924977	0.334993	0.0727236	0.28373	0.930796	0.642436	0.674458	0.75415	0.765215	0.665842	0.55997	0.476264	8	1	0.375	1.47373	58	22	18	34	53	3	4	0	0	6	19	11	0	0	1	19
2514801302	2514801302	25148013	25148	Estim + Nutrici�n	64703709	52276556	13	30	4	4	0.56467	0.378577	0.361437	-0.029598	0.523413	0.476809	0.435364	1.14365	0.27117	0.587503	0.222096	0.0501697	0.627312	0.684481	0.727524	0.665611	0.610103	0.550206	0.45378	6	1	1.16667	2.84304	41	10	13	30	48	4	4	0	0		18	12	1	0	0	13
2514801402	2514801402	25148014	25148	Estim + Nutrici�n	64703709	52276556	13	12	7	10	0.56071	0.413738	0.37131	0.745085	0.543925	0.678098	0.404073	0.664033	0.33556	0.295509	0.331461	1.43637	0.612378	0.675375	0.741866	0.658672	0.585744	0.526262	0.443702	4	0	0.5	-0.974769	58	19	25	34	54	4	3	0	0	13	20	8	1	0	0	23
2514801902	2514801902	25148019	25148	Estim + Nutrici�n	64703709	52276556	8	7	3	8	0.60963	0.0187714	0.400182	-0.454603	0.48735	-0.841406	0.420051	-0.844551	0.330296	-0.316762	0.223918	-1.5823	0.734128	0.713948	0.749425	0.675377	0.627549	0.603382	0.575517	4	0	0.5	-0.37947	49	15	14	31	52	3	4	1	0	13	18	5	1	0	0	18
	2514802002	25148020	25148	Estim + Nutrici�n																										3	0	0.666667	-0.711168	49	18	18	34	50	2	4	0	0	9	20	11	1	0	0	16
2514802102	2514802102	25148021	25148	Estim + Nutrici�n	64703709	52276556	13	17	9	8	0.874325	-0.371071	0.360514	-0.0944933	0.523516	-0.542265	0.40559	-0.0891094	0.31438	0.154901	0.227324	0.150017	0.666535	0.684481	0.740145	0.607474	0.618268	0.524163	0.454964	6	1	0.5	-0.631957	57	21	22	36	53	1	1	0	0	11	38		1	0	0	22
2514802302	2514802302	25148023	25148	Estim + Nutrici�n	64703709	52276556	13	15	10	5	0.874325	-0.371071	0.374476	1.00142	0.479831	-0.967096	0.414547	-0.350692	0.396489	0.120885	0.248809	0.489543	0.734128	0.690437	0.771637	0.723319	0.665842	0.61758	0.543646	4	1	0.75	2.05589	54	17	13	33	49	6	2	0	1	8	25	6	1	0	0	17
	2514802502	25148025	25148	Estim + Nutrici�n																										3	1	1	1.56727	58	23	25	35	51	2	4	0	1	6	21	4	1	0	0	23
2514802602	2514802602	25148026	25148	Estim + Nutrici�n	64703709	52276556	3	9	4	7	0.881647	-0.723996	0.455532	-1.66725	0.503106	-1.54087	0.43449	-0.524504	0.330698	-0.893629	0.220449	-1.50541	0.75179	0.734686	0.757673	0.706259	0.668332	0.597332	0.50621	7	1	0.428571	-1.59718	40	15	8	28	37	0	2	0	0	12	30	2	1	0	0	14
2514802702	2514802702	25148027	25148	Estim + Nutrici�n	64703709	52276556	13	13	2	9	0.529487	0.74273	0.398723	-0.503702	0.519163	0.476053	0.431802	-0.321531	0.32641	-0.41733	0.209937	-0.246332	0.65411	0.699864	0.757673	0.7213	0.665842	0.605984	0.55535	4	1	1.25	0.0217248	52	16	20	32	51	3	7	1	0	13	25	9	0	0	1	19
2514802902	2514802902	25148029	25148	Estim + Nutrici�n	64703709	52276556	8	13	9	16	0.531624	0.715211	0.3735	0.92474	0.51153	0.486212	0.397117	0.382754	0.286067	0.842239	0.291239	1.01607	0.658998	0.677407	0.740145	0.688943	0.688593	0.617385	0.487033	5	1	0.2	1.12977	48	16	16	33	46	5	5	1	0	13	21	11	0	0	1	15
2518300202	2518300202	25183002	25183	Estim + Nutrici�n	64703709	52276556	16	26	7	10	0.87554	-0.438329	0.384577	1.61787	0.500432	0.327677	0.400293	0.557455	0.28287	0.68222	0.314629	1.26702	0.66593	0.705858	0.789004	0.742067	0.654946	0.569041	0.521058	8	0	0.25	-0.484183	62	22	26	37	59	3	3	0	0							23
2518300302	2518300302	25183003	25183	Estim + Nutrici�n	64703709	52276556	7	10	1	7	0.56747	0.354213	0.384979	-1.23278	0.476995	-1.06368	0.445845	-0.628074	0.375193	-1.31759	0.202535	-0.613436	0.658642	0.680153	0.757905	0.67575	0.627549	0.559026	0.464958	3	0	0.666667	-1.50524	47	15	18	31	49	5	4	0	1	10	18	5	1	0	0	19
2518300402	2518300402	25183004	25183	Estim + Nutrici�n	64703709	52276556	7	13	5	14	0.87554	-0.438329	0.401271	-0.418916	0.506249	-1.57587	0.419726	-1.33711	0.332076	-0.679946	0.213455	-0.146176	0.646555	0.67074	0.740145	0.652775	0.631536	0.563923	0.458765	6	1	0.5	-0.631957	54	18	21	34	55	3	2	1	1	10	43	5	1	0	0	20
2518300502	2518300502	25183005	25183	Estim + Nutrici�n	64703709	52276556	13	13	4	7	0.87554	-0.438329	0.399112	-0.490473	0.500432	0.327677	0.419932	-0.61441	0.305288	0.00981526	0.210094	-0.241447	0.603193	0.674477	0.725894	0.678941	0.624233	0.608857	0.504189	3	0	0.333333	-1.64485	53	17	20	34	52	3	3	1	0	24	20	6	1	0	0	19
2518300602	2518300602	25183006	25183	Estim + Nutrici�n	64703709	52276556	9	17	6	11	0.874325	-0.371071	0.390156	-0.843867	0.502371	-1.51425	0.445845	-0.628074	0.334087	-0.80918	0.204627	-1.01245	0.6408	0.695157	0.727524	0.707569	0.645298	0.609317	0.529887	8	0	0.25	-1.08446	49	19	18	32	54	2	1	1	1	15	18	7	1	0	0	23
2518300802	2518300802	25183008	25183	Estim + Nutrici�n	64703709	52276556	9	19	3	2	0.622403	-0.0761968	0.453179	-1.5494	0.56893	-0.292826	0.424917	-1.18867	0.313502	-0.199134	0.206134	-0.383896	0.723707	0.693172	0.75415	0.712133	0.734252	0.662021	0.517026	5	1	0.4	-0.673842	43	18	15	27	36	3	3	1	1	12	28	5	0	0	1	15
2518301102	2518301102	25183011	25183	Estim + Nutrici�n	64703709	52276556	12	8	4	6	0.87554	-0.438329	0.35778	-0.283521	0.674381	0.216005	0.422842	-1.4278	0.307558	-0.321301	0.202112	-0.77626	0.612378	0.712611	0.822919	0.622595	0.639925	0.585419	0.496548	3	0	0.666667	-0.168887	48	18	23	32	48	3	4	0	0	5	20	8	1	0	0	18
2518301202	2518301202	25183012	25183	Estim + Nutrici�n	64703709	52276556	10	13	6	16	0.867811	0.28057	0.403182	-0.357949	0.599269	-0.147101	0.434798	-0.655576	0.31792	-0.103674	0.310951	1.22886	0.664325	0.680153	0.740145	0.765569	0.650114	0.644475	0.516417	5	0	0.4	-0.421355	55	21	22	36	50	4	3	0	0	1	32	5	1	0	0	17
2518301402	2518301402	25183014	25183	Estim + Nutrici�n	64703709	52276556	11	13	17	5	0.5362	0.660017	0.40387	-0.336427	0.481328	0.0161984	0.434839	-0.634054	0.327422	-0.67897	0.270371	0.771994	0.672346	0.68842	0.727524	0.742067	0.61315	0.599891	0.459698	4	1	1.25	0.828515	59	25	28	34	60	2	3	0		7	36	5	0	0	1	24
2518301602	2518301602	25183016	25183	Estim + Nutrici�n	64703709	52276556	9	13	2	2	0.871093	-0.156538	0.373716	0.941959	0.495436	-0.809197	0.433384	-0.808852	0.325078	-1.37055	0.202059	-0.717582	0.613075	0.682893	0.789004	0.622595	0.659425	0.557944	0.491395	5	0	0.4	-0.421355	35	12	12	27	39	1	1	0	1	11	33	3	1	0	0	12
2518301802	2518301802	25183018	25183	Estim + Nutrici�n	64703709	52276556	13	13	8	13	0.867811	0.28057	0.406234	-0.264128	0.491482	-0.822271	0.399582	0.0812622	0.342415	0.120642	0.252985	0.547496	0.68428	0.705629	0.756221	0.712133	0.665842	0.596435	0.479333	3	0	0.666667	-1.50524	58	24	21	35	54	4	6	0	1	3	18	10	1	0	0	20
2518301902	2518301902	25183019	25183	Estim + Nutrici�n	64703709	52276556	8	13	7	3	0.88006	-0.655826	0.399829	-0.466338	0.674381	0.216005	0.399582	0.0812622	0.321872	0.0342712	0.221207	0.0320941	0.629411	0.680153	0.727524	0.7213	0.668036	0.571013	0.484989	7	0	0.571429	-0.349551	54	15	17	32	49	3	4	0	1	7	27	12	1	0	0	15
2518302002	2518302002	25183020	25183	Estim + Nutrici�n	64703709	52276556	13	15	4	0	0.867811	0.28057	0.38487	-1.25659	0.518628	-0.584271	0.449734	-0.801361	0.321138	-1.1157	0.211989	-0.185791	0.617689	0.67396	0.763635	0.621622	0.599433	0.566918	0.482378	5	0	0.6	-0.337584	43	16	16	30	40	5	4	0	0	8	26	8	1	0	0	14
2518302102	2518302102	25183021	25183	Estim + Nutrici�n	64703709	52276556	7	13	3	10	0.87554	-0.438329	0.368871	0.541006	0.674381	0.216005	0.397827	0.445358	0.368691	0.514273	0.280657	0.895122	0.713288	0.693172	0.822919	0.634051	0.734252	0.566663	0.49983	11	1	0.363636	-0.689074	56	20	23	34	56	2	2	0	1	11	27	4	0	0	1	25
2518302202	2518302202	25183022	25183	Estim + Nutrici�n	64703709	52276556	13	13	6	4	0.87554	-0.438329	0.356457	-0.375076	0.433125	-0.503632	0.406327	-0.163441	0.428224	-0.801815	0.203562	-0.946764	0.613075	0.674458	0.738635	0.604782	0.602037	0.572051	0.436768	4	0	0.25	-0.484183	53	17	15	34	52	1	3	1	1	22	24	6	1	0	0	20
2532000402	2532000402	25320004	25320	Estim + Nutrici�n	52861235	52276556	18	13	5	10	0.87841	-0.581112	0.360489	-0.0961887	0.590177	-0.188339	0.438917	1.18713	0.454611	2.28637	0.470879	2.63526	0.62657	0.67074	0.812876	0.742067	0.734252	0.577928	0.554965	3	0	0.333333	-0.261731	62	27	31	37	56	4	3	1	0	12	31	11	0	1	0	21
2532001202	2532001202	25320012	25320	Estim + Nutrici�n	52861235	52276556	17	17	11	12	0.545929	0.554638	0.362013	0.0113234	0.572854	0.825786	0.482666	1.99198	0.33748	1.37429	0.472889	2.65103	0.65411	0.669605	0.745951	0.760581	0.627549	0.553898	0.46694	2	0	1	0.571006	62	27	26	37	50	6	4	0	1	16	25	12	0	1	0	21
2532001402	2532001402	25320014	25320	Estim + Nutrici�n	52861235	52276556	7	14	7	1	0.554189	0.47376	0.369683	0.608705	0.494768	0.285128	0.397085	0.252214	0.267216	0.309478	0.203578	-0.520125	0.734128	0.699864	0.771637	0.789603	0.623658	0.686936	0.586667	7	0	0.714286	0.406032	56	18	19	35	55	5	6	1	1	11	30	4	1	0	0	21
2532001502	2532001502	25320015	25320	Estim + Nutrici�n	52861235																		0.673192	0.730867	0.727524	0.688943	0.734252	0.54875	0.486851	5	1	1.2	1.6152	42	15	17	31	39	5	6	0	0	17	31	9	1	0	0	12
2532001602	2532001602	25320016	25320	Estim + Nutrici�n	52861235	52276556	13	13	8	0	0.881647	-0.723996	0.451881	-1.32475	0.484114	-1.28454	0.449734	-0.801361	0.303972	-0.0155949	0.28072	0.895865	0.734128	0.690437	0.757673	0.712133	0.62078	0.668652	0.569577	3	1	0.666667	0.900149	53	18	17	33	47	4	5	0	1	12	25	5	1	0	0	16
2532001802	2532001802	25320018	25320	Estim + Nutrici�n	52861235	52276556	8	11	10	7	0.869378	0.00137949	0.404386	-0.320473	0.47975	0.128416	0.412892	0.834912	0.294961	0.808344	0.217458	-0.0488314	0.658642	0.680153	0.75427	0.764924	0.665842	0.569018	0.496092	4	0	0.75	1.7081	42	17	15	32	48	3	5	0	0	3	25	5	1	0	0	11
2532001902	2532001902	25320019	25320	Estim + Nutrici�n	52861235	52276556	0	8	1	3	0.87841	-0.581112	0.389436	-0.880066	0.496145	-1.47097	0.432572	-1.16169	0.306686	-0.376404	0.208439	-0.295496	0.658998	0.723366	0.731407	0.765215	0.645298	0.669385	0.55372	7	1	0.571429	0.685068	42	15	13	31	39	3	5	0	0	6	33	11	1	0	0	12
2532002202	2532002202	25320022	25320	Estim + Nutrici�n	64703709	52276556	10	10	6	11	0.87554	-0.438329	0.403416	-0.350614	0.674381	0.216005	0.481451	2.07572	0.295253	0.899298	0.209125	-0.272345	0.627312	0.669605	0.774606	0.789603	0.613005	0.552504	0.503692	4	0	0.5	-0.979745	53	21	19	36	52	3	4	0	0	8	28	9	1	0	0	17
2532002702	2532002702	25320027	25320	Estim + Nutrici�n	52861235	52276556	8	9	3	12	0.510469	1.22955	0.410259	-0.145494	0.592493	0.922981	0.404886	0.682925	0.326194	1.26294	0.27244	0.797256	0.713288	0.686002	0.762997	0.732182	0.665842	0.631429	0.604785	6	0	0.833333	1.19694	57	21	21	36	55	4	5	0	0	3	26	12	0	0	1	19
	2532003102	25320031	25320	Estim + Nutrici�n																										3	0	1	0.516788	57	23	25	37	57	6	4	0	0	6	17	12	1	0	0	20
2532003202	2532003202	25320032	25320	Estim + Nutrici�n	52861235	52276556	6	15	5	2	0.663248	-0.372979	0.387133	-1.63184	0.568972	-2.03582	0.436249	-0.870136	0.339934	-0.0540757	0.224264	0.0928422	0.691438	0.732708	0.721735	0.7213	0.665842	0.650916	0.48611	6	1	0.5	0.709367	59	22	18	36	55	5	4	0	1	6	22	12	1	0	0	18
2532003302	2532003302	25320033	25320	Estim + Nutrici�n	52861235	52276556	3	11	1	4	0.885256	-0.868894	0.400466	-0.44522	0.527698	-0.566836	0.410614	-0.301303	0.344303	1.43816	0.250465	0.512742	0.713288	0.687459	0.784662	0.744499	0.705507	0.652277	0.595401	3	0	0.333333	-0.449278	57	21	24	37	55	2	3	0	1	15	21	5	0	1	0	23
2532003501	2532003502	25320035	25320	Estim + Nutrici�n	52861235	52276556	6	15	7	9	0.517521	1.51492	0.410876	-0.127712	0.478853	-0.0877577	0.432132	1.10353	0.332994	1.33096	0.213802	-0.137143	0.633228	0.67396	0.731407	0.691461	0.659328	0.554354	0.465694	4	1	0.75	0.0730312	50	21	19	35	55	3	5	0	1	12	24	11	0	0	1	18
2532003602	2532003602	25320036	25320	Estim + Nutrici�n	52861235	52276556	15	9	9	13	0.87841	-0.581112	0.400118	-0.456741	0.495084	-0.753615	0.410819	0.799743	0.359924	0.342275	0.247551	0.471702	0.627312	0.674458	0.716772	0.715392	0.688593	0.686785	0.524457	5	1	0.6	1.447	54	20	18	36	53	1	3			8	26	12	1	0	0	17
2532003902	2532003902	25320039	25320	Estim + Nutrici�n	52861235	52276556	16	18	8	9	0.87554	-0.438329	0.371633	0.772017	0.528002	0.634431	0.441695	1.22086	0.315556	1.14977	0.309616	1.2149	0.666535	0.690437	0.739265	0.732182	0.668036	0.616416	0.480057	4	1	0.75	0.814081	57	20	23	36	55	5	3	0	0	12	41	9	0	1	0	20
2538600202	2538600202	25386002	25386	Nutrici�n	64703709	52276556	13	17	11	8	0.552197	0.492714	0.383466	1.56401	0.674381	0.216005	0.406275	-0.161762	0.333333	0.323836	0.294665	1.05415	0.628369	0.715468	0.757673	0.612622	0.734252	0.644712	0.569228	4	0	0.5	1.60338	50	19	17	32	52	7	6	0	0	13	27	11	1	0	0	15
2538600601	2538600602	25386006	25386	Nutrici�n	64703709	52276556	15	15	3	8	0.86814	0.558918	0.366638	0.359251	0.472231	0.0150752	0.435364	1.14365	0.353978	-0.214418	0.330401	1.42594	0.643205	0.674458	0.741665	0.789603	0.734252	0.625894	0.484494	7	1	1	1.61454	50	20	18	30	45	7	7	0	1	13	26	11	1	0	0	15
2538600702	2538600702	25386007	25386	Nutrici�n	64703709	52276556	9	7	4	3	0.870298	-0.0899289	0.378028	1.25459	0.619567	-0.0563488	0.400101	0.057963	0.309032	-0.123192	0.202745	-0.877814	0.681007	0.72684	0.757905	0.652106	0.62078	0.570168	0.458242	6	1	0.5	1.40511	45	10	10	30	38	6	5	0	1	13	23	11	0	1	0	14
2538600802	2538600802	25386008	25386	Nutrici�n	64703709	52276556	14	13	12	16	0.88006	-0.655826	0.377252	1.20298	0.530581	0.473004	0.396896	0.292828	0.323768	1.23792	0.325234	1.37468	0.627312	0.684481	0.738391	0.726675	0.665842	0.558744	0.495426	5	1	0.6	0.751253	53	21	18	35	46	6	5	0	0	14	19	11	0	1	0	18
2538600902	2538600902	25386009	25386	Nutrici�n	64703709	52276556	13	13	8	16	0.517052	0.944624	0.365478	0.268386	0.674381	0.216005	0.396876	0.302524	0.344008	0.0704994	0.247493	0.470879	0.734128	0.675375	0.75415	0.742067	0.734252	0.615342	0.487687	8	0	0.5	-0.238695	50	19	18	36	49	5	7	0	0	12	28	5	1	0	0	21
2538601402	2538601402	25386014	25386	Nutrici�n	64703709	52276556	13	7	3	14	0.510576	1.26002	0.363053	0.0864047	0.498088	0.318476	0.431802	-0.321531	0.354091	0.252161	0.313243	1.25269	0.646555	0.691908	0.740145	0.70721	0.668036	0.603916	0.491032	6	0	0.5	-0.573722	60	28	22	34	54	4	6	0	0							22
	2538601502	25386015	25386	Nutrici�n																										5	0	0.2	0.235924	58	26	23	34	54	1	2	0	0	13	25	4	1	0	0	23
2538601602	2538601602	25386016	25386	Nutrici�n	64703709	52276556	13	20	4	15	0.86846	0.123413	0.379089	1.32186	0.559925	-0.34732	0.408678	-0.238468	0.268173	-0.0201138	0.260051	0.641651	0.642108	0.675167	0.738635	0.691461	0.638501	0.552734	0.478209	8	1	0.25	0.179569	55	24	26	34	51	1	3	0	0	10	24		0	0	1	21
2538601801	2538601802	25386018	25386	Nutrici�n	64703709	52276556	13	17	4	2	0.51093	1.15041	0.369442	0.588593	0.599269	-0.147101	0.410819	0.799743	0.359333	0.323541	0.278737	0.872594	0.667791	0.698661	0.745951	0.636732	0.64867	0.560182	0.520536	3	0	0.666667	-0.764186	48	17	17	34	48	3	5	0	0	7	18	8	1	0	0	14
2538602302	2538602302	25386023	25386	Nutrici�n	64703709	52276556	12	15	6	11	0.87554	-0.438329	0.371172	0.733546	0.674381	0.216005	0.408685	-0.143159	0.373589	-0.0596533	0.312833	1.24844	0.705757	0.674458	0.725894	0.6811	0.64867	0.544679	0.487976	4	0	1	1.11706	55	22	24	35	54	3	3	0	0	10	20	8	1	0	0	17
2538602402	2538602402	25386024	25386	Nutrici�n	64703709	52276556	8	11	6	4	0.885256	-0.868894	0.394737	-0.647744	0.529178	-0.530653	0.397679	0.191412	0.387905	1.00889	0.209592	-0.25722	0.627312	0.67074	0.740145	0.715392	0.692552	0.549739	0.48471	6	0	0.666667	0.431389	48	19	19	34	49	5	7	0	0	5	19	11	1	0	0	17
2538602602	2538602602	25386026	25386	Nutrici�n	64703709	52276556	17	10	8	16	0.51117	1.13329	0.377462	1.21712	0.556411	0.872455	0.403488	0.649794	0.298896	0.94886	0.237274	0.317878	0.6408	0.702548	0.757905	0.67564	0.640451	0.573591	0.496044	4	0	0.5	1.05733	52	17	16	30	49	4	2	1	0	13	23	11	1	0	0	18
2538602802	2538602802	25386028	25386	Nutrici�n	64703709	52276556	13	11	4	9	0.511002	1.14484	0.368491	0.509527	0.542277	1.08524	0.47291	1.64195	0.353956	1.52485	0.354736	1.65826	0.603193	0.674458	0.727524	0.724684	0.639925	0.552303	0.495167	5	0	0.6	-0.391802	56	19	28	36	48	5	6	0	0	7	27	12	1	0	0	21
2538603002	2538603002	25386030	25386	Nutrici�n	48601003	1013623944	20	22	7	15	0.663248	-0.372979	0.378218	1.26692	0.619567	-0.0563488	0.435364	1.14365	0.391153	1.82949	0.491102	2.79298	0.707004	0.669605	0.748647	0.742067	0.692552	0.520955	0.518178	11	1	0.363636	1.19831	57	25	30	35	53	7	7	0	1	11	21	12	1	0	0	24
2538603102	2538603102	25386031	25386	Nutrici�n	64703709	52276556	3	11	5	1	0.874325	-0.371071	0.408724	-0.190165	0.477917	-1.0313	0.420226	-0.640525	0.321915	0.138457	0.202051	-0.733451	0.663051	0.684481	0.748006	0.760581	0.638174	0.618774	0.505043	7	0	0.428571	0.331662	50	17	17	30	48	3	3	0	0	28	26	9	1	0	0	15
2539400502	2539400502	25394005	25394	Nutrici�n	52861235	52276556	13	12	9	7	0.631216	-0.140843	0.389688	-0.867158	0.545234	-1.84671	0.431802	-0.321531	0.362298	0.0360429	0.209249	-1.20411	0.633228	0.708187	0.774608	0.740239	0.674813	0.594977	0.530609	7	0	0.142857	-1.32359	43	12	14	29	43	1	4		0	15	20	8	0	0	1	14
2539400602	2539400602	25394006	25394	Nutrici�n	20362710	52276556	17	17	7	7	0.867811	0.28057	0.385061	-1.21783	0.674381	0.216005	0.408685	-0.143159	0.297472	-0.599708	0.217281	-0.0528588	0.722826	0.731339	0.737599	0.732182	0.623658	0.537927	0.498781	6	1	0.666667	-0.472091	52	14	13	32	46	1	3	0	0	8	32	8	1	0	0	17
2539400702	2539400702	25394007	25394	Nutrici�n	20362710	52276556	13	15	6	15	0.528879	0.750803	0.374636	1.01372	0.674381	0.216005	0.398915	0.114053	0.327159	1.31047	0.284772	0.942788	0.646555	0.702461	0.743201	0.70721	0.668036	0.533225	0.547474	4	1	0.75	0.448414	51	17	15	35	50	5	5	0	0	7	30	11	1	0	0	18
2539401302	2539401302	25394013	25394	Nutrici�n	52861235																		0.734128	0.695157	0.740145	0.639333	0.622494	0.62417	0.527749	4	1	0.5	0.83034	42	17	14	28	39	5	3	0	1	27	20	11	0	1	0	13
2539401502	2539401502	25394015	25394	Nutrici�n	20362710	52276556	13	16	8	10	0.881647	-0.723996	0.372092	0.810095	0.674381	0.216005	0.401495	0.00153751	0.305115	-0.351314	0.252942	0.546899	0.645591	0.69989	0.716772	0.69926	0.665842	0.524998	0.487974	5	0	0.4	-1.95693	65	30	27	38	54	2	5	1	1	17	36	3	0	1	0	23
2539401702	2539401702	25394017	25394	Nutrici�n	20362710	52276556	7	15	9	8	0.625936	-0.102183	0.370488	0.676223	0.487762	-1.26593	0.445845	-0.628074	0.394416	0.739044	0.258714	0.624178	0.644177	0.67396	0.738391	0.622709	0.67414	0.677117	0.533599	7	0	0.714286	0.451334	56	21	24	35	52	5	3	0	0	13	42	5	1	0	0	22
	2539401902	25394019	25394	Nutrici�n																										5	0	1.2	0.654777	55	25	26	35	55	6	7	0	1	9	21	11	0	0	1	21
2539402202	2539402202	25394022	25394	Nutrici�n	20362710	52276556	11	13	4	15	0.88006	-0.655826	0.393706	-0.688171	0.506249	-1.57587	0.39843	0.140915	0.320087	0.262697	0.204324	-0.472983	0.688043	0.677407	0.757185	0.655694	0.602037	0.56469	0.470655	3	0	0.333333	0.904404	45	14	15	31	47	4	4	0	1	8	19	6	1	0	0	16
2539402302	2539402302	25394023	25394	Nutrici�n	20362710	52276556	0	5	4	5	0.87554	-0.438329	0.452585	-1.22418	0.674381	0.216005	0.409098	-0.251947	0.470595	-2.12497	0.213363	-1.32879	0.643205	0.690011	0.771592	0.651855	0.665842	0.527297	0.46677	8	1	0.625	0.161449	40	12	17	25	39	1	5	0	0	14	30	8	1	0	0	11
2539402402	2539402402	25394024	25394	Nutrici�n	20362710	52276556	3	10	1	5	0.87554	-0.438329	0.451841	-1.34022	0.554112	-1.93771	0.434837	-0.606072	0.32677	-1.0711	0.203403	-0.532691	0.644177	0.686002	0.748006	0.636732	0.660008	0.526669	0.528898	7	1	0.142857	0.134692	52	11	13	33	51	1	2	0	0	17	34	3	1	0	0	21
2539402502	2539402502	25394025	25394	Nutrici�n	20362710	52276556	17	15	10	14	0.587069	0.192515	0.372893	0.875831	0.674381	0.216005	0.41951	0.936092	0.295412	0.948847	0.27861	0.871098	0.643205	0.699864	0.725894	0.742067	0.734252	0.543582	0.47176	3	1	1	0.918794	64	28	23	39	60	4	5	0	0	4	37	3	0	1	0	24
	2539402902	25394029	25394	Nutrici�n																										9	1	0.777778	0.412988	51	13	16	30	52	2	4	0	1	9	41	11	0	1	0	13
2539403202	2539403202	25394032	25394	Nutrici�n	20362710	52276556	12	20	8	4	0.881647	-0.723996	0.364401	0.18622	0.496145	-1.47097	0.427408	1.04338	0.358702	0.73946	0.233383	0.254991	0.643205	0.704532	0.72941	0.715392	0.665842	0.555382	0.46956	5	1	0.6	1.36389	53	25	27	33	54	6	7	0	1	4	21	15	0	0	1	20
2539403302	2539403302	25394033	25394	Nutrici�n	20362710	52276556	0	5	3	0	0.612958	-0.00614736	0.355154	-0.466849	0.674381	0.216005	0.419137	-1.38596	0.437805	-1.57287	0.202709	-0.874001	0.658998	0.717159	0.75415	0.684012	0.665842	0.555929	0.507234	3	0	0.333333	-2.98166	45	16	14	30	47	3	3	0	1	11	27		0	1	0	16
2539403402	2539403402	25394034	25394	Nutrici�n	20362710	52276556	13	17	6	7	0.874325	-0.371071	0.411577	2.48152	0.522496	0.419802	0.47291	1.64195	0.44831	2.24315	0.402152	2.07725	0.624103	0.680153	0.727524	0.634051	0.591826	0.543434	0.48422	4	0	1	1.26675	57	25	30	34	56	2	4	0	1	21	31	5	0	1	0	22
	2551300202	25513002	25513	Estimulaci�n																										5	0	0.2	-0.364351	50	19	23	34	47	2	3	0	1	10	26	6	1	0	0	18
2551300301	2551300302	25513003	25513	Estimulaci�n	20362710	52276556	13	17	5	11	0.867811	0.28057	0.36581	0.294085	0.523516	-0.542265	0.416508	0.891918	0.374558	1.69844	0.408813	2.13339	0.658642	0.677407	0.725894	0.67575	0.602037	0.56436	0.473327	3	1	1.33333	1.05841	49	18	21	34	55	2	1	0	0							22
	2551300502	25513005	25513	Estimulaci�n																										4	0	0.75	-0.274756	43	14	15	30	40	6	3	0	0	16	26	8	0	1	0	14
2551300602	2551300602	25513006	25513	Estimulaci�n	20362710	52276556	13	13	4	13	0.561581	0.405925	0.391418	-0.78489	0.482594	0.155685	0.405918	-0.15032	0.309647	-0.0347727	0.241674	0.385679	0.671825	0.669605	0.716772	0.604782	0.62078	0.551646	0.483128	5	0	0.4	0.932327	57	23	21	33	54	6	4	0	0	5	32	11	1	0	0	16
	2551301102	25513011	25513	Estimulaci�n																										5	0	0.8	-0.11304	47	15	15	31	46	4	6	0	1	9	31	6	1	0	0	14
2551301402	2551301402	25513014	25513	Estimulaci�n	20362710	52276556	13	13	2	7	0.529487	0.74273	0.403239	-0.356134	0.523516	-0.542265	0.410819	0.799743	0.342841	0.640138	0.32014	1.3234	0.66593	0.691908	0.757905	0.688943	0.668036	0.64197	0.528646	7	0	0.428571	1.02741	54	17	22	36	50	5	6	0	0	8	21	11	1	0	0	19
2551301502	2551301502	25513015	25513	Estimulaci�n	20362710	52276556	13	13	12	16	0.517521	1.51492	0.369496	0.593074	0.60776	1.65522	0.403045	0.638591	0.282673	0.791419	0.332772	1.44922	0.671825	0.67396	0.762651	0.742067	0.734252	0.551515	0.513329	4	0	0.25	-1.90607	62	32	26	37	56	3	6	0	1	5	41	5	1	0	0	22
2551301702	2551301702	25513017	25513	Estimulaci�n	20362710	52276556	13	13	11	11	0.867811	0.28057	0.396146	2.06259	0.689408	0.253301	0.398039	0.458694	0.310071	1.13147	0.285927	0.956023	0.613075	0.698661	0.738391	0.632752	0.692552	0.563578	0.506117	7	1	0.571429	0.238259	65	25	28	39	55	6	6	1	1	12	23	11	1	0	0	23
2551302002	2551302002	25513020	25513	Estimulaci�n	20362710	52276556	13	9	6	13	0.86846	0.123413	0.362458	0.0433021	0.674381	0.216005	0.41972	0.939097	0.397968	1.88153	0.301833	1.13226	0.691438	0.690437	0.727524	0.732182	0.591826	0.536078	0.484819	4	1	0.5	0.109092	48	17	22	34	51	4	4	0	0	13	26	8	1	0	0	17
2551302202	2551302202	25513022	25513	Estimulaci�n	20362710	52276556	10	15	3	8	0.867811	0.28057	0.365568	0.275347	0.51595	0.502372	0.398915	0.114053	0.283433	0.41645	0.274878	0.826697	0.643205	0.67074	0.747967	0.789603	0.734252	0.569752	0.510722	5	0	0.4	0.865752	61	29	24	37	51	2	2	0	0	2	43	2	1	0	0	19
2551302302	2551302302	25513023	25513	Estimulaci�n	20362710	52276556	8	8	4	16	0.885256	-0.868894	0.36176	-0.00670673	0.538335	-0.454585	0.412024	-0.259926	0.371683	-0.245525	0.204031	-0.490438	0.66593	0.691908	0.725894	0.604782	0.67414	0.524343	0.482758	9	1	0.333333	1.47986	51	17	23	36	54	2	2	0	0	9	20	5	1	0	0	17
2551302401	2551302402	25513024	25513	Estimulaci�n	20362710	52276556	5	13	8	10	0.86846	0.123413	0.366409	0.341097	0.466569	-0.0345444	0.399057	0.509896	0.330385	0.119952	0.20318	-0.55004	0.633228	0.684481	0.740145	0.681017	0.688593	0.544635	0.499167	7	1	0.285714	0.218106	46	14	15	30	44	2	3	0	1	15	27	9	1	0	0	13
2551302602	2551302602	25513026	25513	Estimulaci�n	20362710	52276556	9	24	13	3	0.87554	-0.438329	0.36626	0.329367	0.674381	0.216005	0.461245	1.46534	0.353902	1.56446	0.282763	0.919624	0.68145	0.675375	0.732348	0.765215	0.623658	0.594413	0.475104	4	0	0.25	0.256867	52	15	13	34	46	4	4	0	1	16	31	11	0	1	0	14
2551302802	2551302802	25513028	25513	Estimulaci�n	20362710	52276556	18	17	7	4	0.534465	0.680415	0.358755	-0.216338	0.633016	-0.0769025	0.439152	-0.514839	0.357181	-1.41255	0.214928	-0.108722	0.627915	0.674477	0.725981	0.712133	0.602037	0.557909	0.497392	3	0	1	0.571006	63	23	15	36	55	5	7	1	0	4	21	11	1	0	0	22
2551302902	2551302902	25513029	25513	Estimulaci�n	20362710	52276556	17	17	9	16	0.870298	-0.0899289	0.402127	-0.391355	0.538335	-0.454585	0.399259	0.0966753	0.360094	0.00219359	0.251216	0.523173	0.643223	0.677407	0.716772	0.765569	0.591826	0.635255	0.485571	9	0	0.222222	0.245232	47	15	13	33	53	3	4	0	0	8	14	7	1	0	0	19
2564900602	2564900602	25649006	25649	Estimulaci�n	20362710	52276556	3	12	2	4	0.87554	-0.438329	0.466599	-1.95963	0.506249	-1.57587	0.422795	-1.32651	0.406048	-0.20369	0.203019	-0.563666	0.630681	0.705858	0.771592	0.765569	0.674648	0.629316	0.56999	8	1	0.375	0.0567356	44	17	17	30	42	3	2	0	0	21	27	5	1	0	0	16
2564900702	2564900702	25649007	25649	Estimulaci�n	20362710	52276556	4	10	3	13	0.871093	-0.156538	0.356414	-0.37808	0.482594	0.155685	0.398039	0.458694	0.356068	0.629597	0.21367	-0.140559	0.611016	0.687459	0.740145	0.662726	0.585744	0.641713	0.53447	5	0	0.6	0.358163	52	15	16	34	50	1	3	1	0	8	20	11	0	0	1	18
2564900902	2564900902	25649009	25649	Estimulaci�n	20362710	52276556	8	10	1	2	0.87554	-0.438329	0.35348	-0.589827	0.478477	-0.992678	0.403872	-0.0831105	0.35038	-0.249188	0.20217	-0.674121	0.623384	0.67074	0.731407	0.628752	0.734252	0.537389	0.493623	4	0	0.75	1.16204	51	18	16	35	54	3	3	0	1	10	23	11	1	0	0	19
2564901002	2564901002	25649010	25649	Estimulaci�n	20362710	52276556	15	13	10	2	0.87841	-0.581112	0.405031	-0.300641	0.679851	0.160373	0.442965	1.23626	0.313714	-0.370803	0.226691	0.138456	0.6408	0.674477	0.727524	0.765215	0.680271	0.550168	0.500309	4	1	0.75	1.50983	40	15	20	33	40	5	4	0	1	12	31	12	0	0	1	13
2564901202	2564901202	25649012	25649	Estimulaci�n	20362710	52276556	8	15	3	1	0.87554	-0.438329	0.400724	-0.436737	0.488727	-0.840073	0.418436	-0.518537	0.307687	-0.013292	0.223604	0.0800666	0.65334	0.690437	0.75415	0.742067	0.734252	0.619158	0.504452	9	0	0.444444	-0.402739	46	22	22	37	44	3	4	0		10	43	4	1	0	0	19
2564901302	2564901302	25649013	25649	Estimulaci�n	20362710	52276556	9	12	7	7	0.874325	-0.371071	0.364073	0.161656	0.674381	0.216005	0.398657	0.127941	0.344251	0.0423622	0.266059	0.718451	0.643205	0.67074	0.725894	0.789603	0.665842	0.630211	0.496985	4	0	0.25	0.256867	60	24	24	35	50	4	6	0	1	8	26	8	1	0	0	20
2564901502	2564901502	25649015	25649	Estimulaci�n		52276556	9	17	4	6	0.883507	-0.800177	0.370489	0.676259	0.521953	0.327615	0.410819	0.799743	0.40235	0.5801	0.260643	0.649345								3	0	0.333333	-0.928581	56	18	21	36	52	4	5	0	0	2	19	6	1	0	0	19
2564901902	2564901902	25649019	25649	Estimulaci�n	20362710	52276556	11	13	6	0	0.592623	0.148798	0.390251	-0.839259	0.506249	-1.57587	0.398991	0.110091	0.350611	0.163393	0.237319	0.318592	0.640123	0.698661	0.745951	0.732182	0.629985	0.544643	0.45255	3	0	0.666667	0.431389	56	21	23	35	53	4	3	0	1	14	36	4	0	1	0	16
2564902302	2564902302	25649023	25649	Estimulaci�n	20362710	52276556	6	15	3	11	0.88006	-0.655826	0.399391	-0.481048	0.496145	-1.47097	0.438735	-0.723381	0.33087	-0.779761	0.203739	-0.509088	0.623384	0.674458	0.771637	0.661825	0.600469	0.571749	0.446793	4	0	0.25	-3.01657	43	13	15	31	42	3	4	0	0	3	41	4	1	0	0	16
2564902402	2564902402	25649024	25649	Estimulaci�n	20362710	52276556	16	13	4	14	0.86814	0.558918	0.456147	-1.69087	0.476995	-1.06368	0.435574	-1.01873	0.330233	-0.387631	0.202149	-0.78777	0.734128	0.674458	0.757673	0.7213	0.734252	0.589451	0.554414	4	0	0.25	-1.27871	54	15	20	32	49	3	4	0	0	2	23	5	1	0	0	18
2564902502	2564902502	25649025	25649	Estimulaci�n	20362710	52276556	8	13	4	12	0.883507	-0.800177	0.400102	-0.457249	0.493401	-0.774085	0.439152	-0.514839	0.328395	0.0144575	0.234012	0.265361	0.713288	0.686002	0.748006	0.67564	0.692552	0.614976	0.492996	4	0	0.25	-0.484183	49	14	14	33	40	2	6	0	1	20	27	11	1	0	0	18
2564902702	2564902702	25649027	25649	Estimulaci�n	20362710	52276556	10	14	10	11	0.874325	-0.371071	0.363698	0.133822	0.495084	-0.753615	0.402659	-0.0412003	0.267627	0.329528	0.284615	0.940991	0.671825	0.69993	0.741866	0.703998	0.600469	0.586507	0.473033	4	0	1.25	0.675719	50	20	18	37	50	6	4	0	1	8	23	11	1	0	0	16
2564902902	2564902902	25649029	25649	Estimulaci�n	20362710	52276556	11	15	2	8	0.869378	0.00137949	0.379848	1.36777	0.492613	0.0132818	0.461245	1.46534	0.276325	0.54589	0.293645	1.04286	0.62657	0.695157	0.755377	0.66567	0.602037	0.52283	0.487079	7	0	0.428571	-1.00966	45	18	14	34	53	3	1	0	0	9	29	7	1	0	0	18
2564903202	2564903202	25649032	25649	Estimulaci�n	20362710	52276556	13	13	4	12	0.530763	0.726149	0.370773	0.700099	0.482594	0.155685	0.397827	0.445358	0.350278	0.237543	0.26893	0.754242	0.627312	0.67074	0.757673	0.661559	0.67414	0.585505	0.462896	4	0	0.5	1.1783	50	14	15	33	52	4	5	0	0	13	27	5	1	0	0	16
2564903302	2564903302	25649033	25649	Estimulaci�n	20362710	52276556	6	12	6	7	0.867811	0.28057	0.385332	-1.48886	0.679851	0.160373	0.408073	-1.54092	0.302677	-0.430384	0.224133	0.0903197	0.66593	0.698661	0.771592	0.67564	0.613005	0.586387	0.468362	8	0	0.5	1.60338	43	13	13	27	48	1	4	0	0	7	27	11	1	0	0	14
2574300201	2574300202	25743002	25743	Nutrici�n	20362710	52276556	10	17	3	3	0.87554	-0.438329	0.453593	-1.14948	0.56893	-0.292826	0.461245	1.46534	0.306015	1.03914	0.216412	-0.0729746	0.734128	0.690011	0.727524	0.715191	0.67414	0.514794	0.495026	3	0	0.666667	-0.168887	46	17	23	33	53	4	4	0	0	12	18	6	1	0	0	19
2574300402	2574300402	25743004	25743	Nutrici�n	20362710	52276556	13	17	7	15	0.88006	-0.655826	0.364212	0.172041	0.57095	-0.282704	0.409396	-0.182452	0.269866	0.237443	0.203554	-0.52181	0.734128	0.674477	0.727524	0.691213	0.64867	0.560916	0.516902	5	0	0.4	1.01544	50	16	16	32	51	7	5	0		9	29	5	1	0	0	16
2574300602	2574300602	25743006	25743	Nutrici�n	20362710	52276556	13	15	3	7	0.867811	0.28057	0.388521	-0.929617	0.679851	0.160373	0.404079	0.00501918	0.335175	-0.141237	0.202581	-0.859622	0.627312	0.68997	0.727524	0.665611	0.602037	0.541773	0.448094	10	1	0.6	0.751253	52	14	18	32	49	3	3	0	1	10	28	5	1	0	0	16
2574300702	2574300702	25743007	25743	Nutrici�n	20362710	52276556	13	11	6	11	0.867811	0.28057	0.407535	-0.225243	0.674381	0.216005	0.400795	0.574203	0.304865	0.00716413	0.205341	-0.419847	0.734128	0.680153	0.748006	0.688892	0.734252	0.523237	0.472738	6	0	0.166667	-0.373337	57	25	16	40	55	1	1	0	1	14	31	1	1	0	0	22
	2574301402	25743014	25743	Nutrici�n																										4	1	0.75	1.50983	44	15	15	28	41	7	5	0	1	8	25	15	0	1	0	15
2574301702	2574301702	25743017	25743	Nutrici�n	20362710	52276556	14	7	8	8	0.87841	-0.581112	0.369588	0.600774	0.511047	0.303379	0.402925	-0.0505675	0.365575	-0.200146	0.269802	0.765002	0.646114	0.687465	0.738635	0.695435	0.600469	0.539604	0.474771	5	0	0.6	0.403465	54	20	20	39	52	3	4	0	1	9	26	11	1	0	0	22
2574302202	2574302202	25743022	25743	Nutrici�n	20362710	52276556	9	12	4	10	0.87554	-0.438329	0.395778	-0.608412	0.679851	0.160373	0.397734	0.187098	0.397234	0.129711	0.228471	0.170651	0.689861	0.669605	0.727524	0.744098	0.62078	0.5558	0.45188	3	0	0.333333	-1.04955	49	15	13	32	47	6	5	0	1	5	19	11	1	0	0	16
2574302302	2574302302	25743023	25743	Nutrici�n	20362710	52276556	2	11	0	3	0.605456	0.0502395	0.461211	-1.84132	0.514705	-1.64884	0.399375	-1.69791	0.364884	-1.92814	0.226762	-1.64233	0.734128	0.714648	0.738635	0.665611	0.668036	0.605135	0.591285	9	1	0.333333	0.639558	36	10	12	27	40	0	1	1	1	9	34	5	1	0	0	12
2574302501	2574302502	25743025	25743	Nutrici�n	20362710	52276556	2	11	3	0	0.87841	-0.581112	0.399804	-0.467165	0.476977	-1.12738	0.430893	-1.191	0.331058	-0.0246874	0.209356	-1.20772	0.659446	0.684481	0.774606	0.742629	0.665842	0.579727	0.513146	5	1	0.4	0.265975	56	18	23	34	53	2	3	0	0	11	18	9	1	0	0	19
2574302702	2574302702	25743027	25743	Nutrici�n	20362710	52276556	8	17	4	16	0.867811	0.28057	0.36478	0.214926	0.510138	0.383156	0.399257	0.518391	0.336748	0.217352	0.307875	1.1966	0.699626	0.699864	0.738391	0.697099	0.734252	0.638593	0.542594	5	0	0.6	0.403465	40	14	15	28	39	6	3	0	0	14	28	8	1	0	0	14
2574303202	2574303202	25743032	25743	Nutrici�n	20362710	52276556	6	10	8	10	0.517902	0.926859	0.363163	0.0944745	0.599269	-0.147101	0.407143	-0.189526	0.282444	0.787875	0.208206	-0.303623	0.734128	0.712325	0.762633	0.684012	0.680271	0.598384	0.476439	4	0	0.25	-0.343409	42	15	15	31	53	5	7	0	1	5	23	11	1	0	0	16
2574303602	2574303602	25743036	25743	Nutrici�n	20362710	52276556	13	17	10	8	0.88006	-0.655826	0.384976	-1.23326	0.495084	-0.753615	0.414547	-0.350692	0.330179	-0.0489005	0.234425	0.272131	0.658998	0.677641	0.725894	0.691213	0.734252	0.534096	0.510513	3	0	0.666667	0.377171	51	17	21	35	53	7	6	0	1	11	25	5	1	0	0	20
2574304102	2574304102	25743041	25743	Nutrici�n	52890349																		0.663051	0.669605	0.755377	0.707569	0.610045	0.580478	0.493698	5	0	0.6	0.403465	54	23	18	35	53	4	0	0	0	14	33	11	1	0	0	19
2574304402	2574304402	25743044	25743	Nutrici�n	20362710	52276556	12	5	4	0	0.511439	1.1173	0.404694	-0.310981	0.649242	0.0229741	0.397358	0.219738	0.291738	0.902439	0.204079	-0.487459	0.667791	0.71503	0.774606	0.677583	0.734252	0.555684	0.493562	8	0	0.375	0.309223	40	12	9	29	46	4	5	0	0	12	40	11	0	1	0	12
2574304602	2574304602	25743046	25743	Nutrici�n	20362710	52276556	1	10	6	16	0.86846	0.123413	0.362499	0.0462322	0.674381	0.216005	0.403488	0.649794	0.34518	0.334863	0.255093	0.576067	0.691438	0.67074	0.740145	0.712133	0.623658	0.558269	0.496001	3	0	0.333333	-0.449278	49	18	20	32	52	3	6	0	0	8	25	11	1	0	0	16
2581500102	2581500102	25815001	25815	Estim + Nutrici�n	20362710	52735980	17	12	11	10	0.87554	-0.438329	0.36794	0.464314	0.535943	0.532663	0.408324	0.753393	0.335053	0.215124	0.219453	-0.00475611	0.603193	0.674477	0.727524	0.66567	0.585744	0.513056	0.478245	3	0	0.666667	-0.909936	49	18	18	31	48	4	4	0	0	8	23	11	1	0	0	15
2581500202	2581500202	25815002	25815	Estim + Nutrici�n	64703709	53122121	4	15	3	7	0.87554	-0.438329	0.392737	-0.727791	0.482648	-1.24443	0.415985	-1.05699	0.405726	-0.663202	0.202753	-0.878665	0.664572	0.702548	0.774606	0.713559	0.64867	0.563125	0.471103	7	0	0.428571	-0.268614	54	19	21	35	52	1	4	0	0	13	37	5	1	0	0	19
2581500302	2581500302	25815003	25815	Estim + Nutrici�n	20362710	52735980	18	21	6	13	0.867811	0.28057	0.365673	0.283436	0.523413	0.476809	0.408273	0.753191	0.284534	0.802672	0.303263	1.14761	0.672346	0.695157	0.757905	0.639198	0.734252	0.596904	0.486848	4	0	0.25	0.0618748	57	21	18	39	52	7	5	0	0	6	29	11	1	0	0	24
2581500402	2581500402	25815004	25815	Estim + Nutrici�n	20362710	52735980	5	1	7	6	0.87554	-0.438329	0.452306	-1.47619	0.674381	0.216005	0.38604	-2.54956	0.356053	-1.54563	0.215315	-1.38096	0.684383	0.690437	0.762633	0.689877	0.692552	0.560525	0.459996	9	1	0.444444	-0.655227	53	21	13	36	52	4	3	0	0	9	40	0	0	0	1	24
2581500902	2581500902	25815009	25815	Estim + Nutrici�n	20362710	52735980	4	11	4	8	0.874325	-0.371071	0.363988	0.155324	0.501796	0.284861	0.421229	-1.31015	0.312268	-1.14827	0.203544	-0.945458	0.684383	0.677407	0.784662	0.742067	0.591826	0.560541	0.477909	5	1	0.8	0.835023	41	18	12	24	33	2	2	0	1	4	29	8	0	0	1	11
2581501002	2581501002	25815010	25815	Estim + Nutrici�n	20362710	52735980	10	9	5	8	0.87554	-0.438329	0.366694	0.363748	0.478781	-1.10736	0.41747	-0.470733	0.353977	-1.72514	0.204025	-0.977413	0.697699	0.755277	0.75415	0.688892	0.734252	0.614388	0.547797	4	0	0.5	-0.979745	44	16	11	29	44	6	3	0	0	14	26	7	0	1	0	11
2581501102	2581501102	25815011	25815	Estim + Nutrici�n	20362710	52735980	12	12	3	9	0.874325	-0.371071	0.411101	-0.121234	0.674381	0.216005	0.402673	-0.0416727	0.365861	0.14311	0.204867	-0.443416	0.687465	0.674458	0.747967	0.703998	0.700405	0.573881	0.488446	5	0	0.2	-1.1054	57	18	10	35	53	3	3	1	1	6	24	11	1	0	0	21
2581501202	2581501202	25815012	25815	Estim + Nutrici�n	20362710	52735980	5	13	2	7	0.867811	0.28057	0.364323	0.180353	0.523516	-0.542265	0.411857	0.816583	0.321927	-0.178712	0.247641	0.472979	0.62657	0.684917	0.757905	0.723319	0.734252	0.568089	0.5171	5	0	0.4	-0.280581	39	11	14	27	39	2	3	0	1	19	33	8	1	0	0	11
2581501402	2581501402	25815014	25815	Estim + Nutrici�n	20362710	52735980	4	10	3	8	0.87554	-0.438329	0.452686	-1.21506	0.674381	0.216005	0.414924	-0.457602	0.46911	-1.67299	0.227705	-1.66172	0.734128	0.680153	0.757739	0.634051	0.665842	0.536685	0.499652	5	0	0.8	0.487236	38	15	12	28	37	1	1	0	0	8	40	5	1	0	0	14
2581501602	2581501602	25815016	25815	Estim + Nutrici�n	20362710	52735980	0	8	2	2	0.869378	0.00137949	0.404425	-0.319256	0.523516	-0.542265	0.416235	-1.04439	0.362579	-1.19291	0.226314	-1.63303	0.68145	0.726722	0.738635	0.740239	0.734252	0.53287	0.495279	5	0	0.4	-0.280581	41	16	13	30	46	1	3	1	0							13
2581501702	2581501702	25815017	25815	Estim + Nutrici�n	20362710	52735980	7	16	3	7	0.871093	-0.156538	0.403514	-0.347543	0.523516	-0.542265	0.398265	0.223016	0.327773	-0.533457	0.204141	-0.984583	0.691438	0.675375	0.748006	0.67564	0.604934	0.520152	0.472133	4	0	0.25	0.256867	47	18	19	33	52	3	5	0	1	11	26	14	1	0	0	19
2581501902	2581501902	25815019	25815	Estim + Nutrici�n	20362710	52735980	10	9	2	8	0.87554	-0.438329	0.408275	-0.20337	0.508454	-0.646806	0.400173	0.0548609	0.323435	0.0257836	0.20234	-0.640709	0.66593	0.713972	0.784662	0.688943	0.61315	0.518758	0.503971	7	1	0.285714	0.619613	38	15	12	31	46	4	3	0	1	15	22	13	0	1	0	14
2581502102	2581502102	25815021	25815	Estim + Nutrici�n	20362710	52735980	21	28	12	16	0.536372	0.658021	0.385017	1.63842	0.557163	0.979952	0.409605	0.778079	0.516958	2.70172	0.263047	0.680296	0.681404	0.749959	0.75427	0.712133	0.705507	0.668586	0.561122	6	1	0.333333	1.28109	58	21	23	40	54	5	5	0	0	4	38	11	1	0	0	24
2581502302	2581502302	25815023	25815	Estim + Nutrici�n	20362710	52735980	3	20	3	8	0.867811	0.28057	0.454013	-1.5984	0.477962	-1.18404	0.428713	-1.10175	0.339764	-0.768536	0.217053	-0.0580913	0.633228	0.708607	0.762633	0.7213	0.734252	0.545378	0.555377	3	0	0.333333	0.291771	46	19	17	32	48	3	5	0	0	10	30	5	1	0	0	16
2581502502	2581502502	25815025	25815	Estim + Nutrici�n	20362710	52735980	12	8	4	9	0.883507	-0.800177	0.367229	0.406598	0.573088	1.06914	0.399814	0.0706453	0.389749	-1.02006	0.238677	-1.87401	0.611016	0.702548	0.738635	0.604782	0.707887	0.562547	0.46976	5	0	0.2	0.235924	52	18	16	35	54	2	2	0	1	12	40	2	0	1	0	18
2584300402	2584300402	25843004	25843	Control	20362710	52276556	19	8	12	15	0.530763	0.726149	0.371267	0.741476	0.592348	1.29234	0.397159	0.24211	0.32186	1.21794	0.401739	2.07375	0.619951	0.680153	0.736998	0.691461	0.688593	0.585721	0.567304	5	1	0.2	-0.351591	52	14	15	33	48	4	2	0	0							16
2584300802	2584300802	25843008	25843	Control	20362710	52276556	10	13	13	16	0.870876	-0.139184	0.368166	0.482772	0.674381	0.216005	0.448337	1.30151	0.286804	0.852894	0.386454	1.94259	0.713288	0.698661	0.727524	0.724684	0.639925	0.547405	0.477863	3	0	0.333333	0.479319	44	15	16	31	43	3	6	0	1	4	23	13	1	0	0	13
2584300902	2584300902	25843009	25843	Control	20362710	52276556	18	10	17	16	0.871093	-0.156538	0.39731	-0.552892	0.674381	0.216005	0.397159	0.24211	0.334334	1.37987	0.30139	1.12749	0.66593	0.699864	0.75415	0.765569	0.734252	0.64793	0.50661	6	0	0.666667	0.236397	66	30	26	38	54	3	1	0	0	14	42	5	1	0	0	22
2584301002	2584301002	25843010	25843	Control	20362710	52276556	7	13	2	1	0.870876	-0.139184	0.385531	-1.15352	0.501025	-1.458	0.43756	-0.806264	0.331632	0.213703	0.219726	0.00107748	0.643205	0.675167	0.738391	0.681017	0.734252	0.607955	0.503888	3	0	0.333333	-1.45106	42	19	20	29	46	5	6	0		4	18	5	1	0	0	17
2584301102	2584301102	25843011	25843	Control	20362710	52276556	13	10	8	10	0.631216	-0.140843	0.40091	-0.430672	0.631151	-0.0301811	0.46305	1.48996	0.262194	0.317745	0.314891	1.26972	0.707004	0.677407	0.762651	0.789603	0.61315	0.554125	0.481947	4	1	0.25	0.604654	57	26	28	34	57	2	2	1	1	10	25	6	1	0	0	22
2584302102	2584302102	25843021	25843	Control	20362710	52276556	19	17	14	0	0.86846	0.123413	0.361271	-0.0413545	0.56893	-0.292826	0.481299	2.08193	0.300992	0.976274	0.307635	1.19407	0.643205	0.714648	0.760401	0.691461	0.692552	0.537349	0.498552	5	0	0.4	-0.421355	58	17	15	35	49	4	4	0	0	4	16	10	1	0	0	20
	2584303002	25843030	25843	Control																										6	1	0.5	1.95117	44	15	17	34	56	4	4	0	0	6	24	9	0	0	1	21
2584303102	2584303102	25843031	25843	Control	20362710	52276556	13	13	14	14	0.528193	0.760058	0.362846	0.0713287	0.541277	1.20775	0.403969	-0.0863497	0.292767	0.920632	0.374792	1.84014	0.627312	0.674458	0.812483	0.7213	0.734252	0.634059	0.525814	4	0	0.5	0.36158	58	31	24	36	55	6	7		0	6	34	11	1	0	0	20
2584303402	2584303402	25843034	25843	Control	20362710	52276556	12	13	7	12	0.874325	-0.371071	0.363481	0.117788	0.498073	-1.49741	0.403176	-0.0593211	0.310741	-0.315382	0.25006	0.507097	0.702159	0.713972	0.774606	0.76183	0.734252	0.671721	0.598376	7	0	0.571429	-0.0100091	48	16	13	30	51	1	2	1	0	4	28	5	0	1	0	14
2584303601	2584303602	25843036	25843	Control	20362710																		0.701695	0.709454	0.738635	0.604782	0.592374	0.583281	0.512777	4	0	0.25	-2.18998	51	16	18	34	49	1	3	0	1	4	19		1	0	0	18
2584303802	2584303802	25843038	25843	Control	20362710	52276556	13	15	9	11	0.536372	0.658021	0.366726	0.366283	0.674381	0.216005	0.435364	1.14365	0.369686	0.527485	0.299531	1.1074	0.66593	0.695157	0.77921	0.744098	0.67414	0.61919	0.535138	5	0	0.4	0.319695	56	14	15	34	54	3	2	0	1	8	21		1	0	0	22
2584304202	2584304202	25843042	25843	Control	20362710	52276556	6	9	3	0	0.87841	-0.581112	0.400862	-0.432215	0.491482	-0.822271	0.386368	-2.03354	0.304878	-0.721703	0.216095	-0.080469	0.643205	0.680153	0.715216	0.7213	0.734252	0.631777	0.588055	3	0	0.333333	-1.04955	43	17	15	29	38	2	4	0	0	23	28	11	0	1	0	12
2584304402	2584304402	25843044	25843	Control	20362710	52276556	9	13	6	8	0.87554	-0.438329	0.413736	-0.0463417	0.674381	0.216005	0.416706	0.894905	0.29865	0.855631	0.233039	0.249267	0.734128	0.699864	0.738393	0.742067	0.734252	0.544892	0.48846	4	0	0.5	0.316277	53	17	22	34	50	3	3	0	1	20	27	12	1	0	0	18
2584304502	2584304502	25843045	25843	Control	20362710	52276556	10	10	8	1	0.874325	-0.371071	0.409099	-0.179217	0.551859	-0.380745	0.404953	0.684446	0.350577	0.550639	0.228974	0.179577	0.678973	0.67074	0.727524	0.703998	0.585744	0.518126	0.443732	8	0	0.375	0.855281	39	13	13	28	40	3	4	1	1	8	24	11	1	0	0	15
2584304602	2584304602	25843046	25843	Control	20362710	52276556	9	13	9	15	0.536372	0.658021	0.386059	-1.10028	0.674381	0.216005	0.410892	-1.41236	0.306846	-0.300795	0.214037	-0.131114	0.658998	0.731339	0.755377	0.732182	0.667566	0.56684	0.565907	5	0	0.2	-1.1054	47	16	12	34	50	2	1	0	1	9	22	5	1	0	0	19
2587500602	2587500602	25875006	25875	Estimulaci�n	52861235	52276556	10	25	3	14	0.87841	-0.581112	0.366517	0.34965	0.46957	-0.00889228	0.398015	0.457224	0.370657	0.540249	0.3578	1.68656	0.734128	0.677407	0.747967	0.7213	0.64867	0.64301	0.527473	4	0	0.75	0.466293	54	21	21	37	53	4	3	1	1	18	22	9	1	0	0	18
2587500702	2587500702	25875007	25875	Estimulaci�n	52861235	52276556	12	12	5	8	0.603388	0.0659272	0.392017	-0.758461	0.523413	0.476809	0.432212	-0.87233	0.365145	-0.838917	0.203434	-0.937438	0.707004	0.67074	0.747077	0.76183	0.734252	0.583291	0.534911	7	1	0.571429	0.143986	56	19	18	36	40	4	2	0	0	5	36	5	1	0	0	16
2587500802	2587500802	25875008	25875	Estimulaci�n	52861235	52276556	14	29	8	15	0.511448	1.11681	0.367102	0.396318	0.476991	0.0608281	0.460924	1.46102	0.342778	1.42408	0.329139	1.41349	0.734128	0.680153	0.739265	0.789603	0.734252	0.53548	0.492852	3	0	0.666667	0.977446	62	26	25	41	58	4	5	0	0	2	21	11	1	0	0	23
2587501202	2587501202	25875012	25875	Estimulaci�n	52861235	52276556	1	10	6	12	0.87554	-0.438329	0.369286	0.575539	0.674381	0.216005	0.461245	1.46534	0.282522	0.697931	0.338813	1.50788	0.707004	0.69107	0.774606	0.712133	0.734252	0.554474	0.522441	5	0	0.2	-0.364351	54	22	23	35	55	4	6	0	0	9	28	7	1	0	0	21
2587501902	2587501902	25875019	25875	Estimulaci�n	52861235																		0.723707	0.674458	0.777226	0.789603	0.67414	0.574729	0.514168	9	0	0.333333	-0.643531	55	20	21	35	52	6	6	0	0	12	23	5	0	0	1	21
2587502002	2587502002	25875020	25875	Estimulaci�n	52861235	52276556	6	10	4	7	0.867811	0.28057	0.399011	-0.493906	0.599269	-0.147101	0.44039	-1.01567	0.378754	-0.192395	0.221809	0.0443758	0.663051	0.71503	0.765017	0.745979	0.686844	0.644885	0.563329	4	0	0.5	-0.238695	57	24	20	36	54	4	4	0	0	20	21	10	1	0	0	20
2587502102	2587502102	25875021	25875	Estimulaci�n	52861235	52276556	10	16	10	16	0.515828	0.972232	0.408057	-0.209804	0.476977	-1.12738	0.414388	-0.435884	0.266603	0.44443	0.289098	0.992019	0.734128	0.674458	0.764128	0.789603	0.660008	0.609719	0.528834	5	0	0.6	0.208473	58	26	23	38	62	4	2	1	1	4	34	6	1	0	0	24
2587502402	2587502402	25875024	25875	Estimulaci�n	52861235	52276556	12	29	0	8	0.88006	-0.655826	0.407045	-0.239841	0.484406	-0.875284	0.396956	0.356084	0.324333	0.335977	0.232315	0.237165	0.634176	0.707962	0.760401	0.668158	0.639925	0.562649	0.539203	4	0	0.25	-0.343409	42	19	19	34	50	4	3	1	1	21	35	1	0	1	0	14
2587502702	2587502702	25875027	25875	Estimulaci�n	52861235	52276556	11	10	6	0	0.541244	0.603707	0.356256	-0.389069	0.679851	0.160373	0.403834	0.65829	0.292961	0.937423	0.232851	0.246146	0.734128	0.701574	0.727524	0.76183	0.62078	0.555421	0.453088	6	1	0.666667	1.32523	58	21	19	35	55	5	3	0	1	5	28	6	0	1	0	16
2587502802	2587502802	25875028	25875	Estimulaci�n	52861235	52276556	9	15	3	5	0.881647	-0.723996	0.387559	-0.98771	0.493401	-0.774085	0.435364	1.14365	0.330973	-0.0427927	0.233284	0.253344	0.643205	0.674458	0.715216	0.72052	0.627549	0.579319	0.555158	6	1	0.833333	2.70342	49	15	17	32	47	6	5	0	0	1	27	11	1	0	0	14
2587503102	2587503102	25875031	25875	Estimulaci�n	52861235	52276556	14	18	6	9	0.621292	-0.0680031	0.365468	0.267583	0.491422	-0.813033	0.398015	0.457224	0.290378	0.319277	0.285013	0.945556	0.62657	0.684917	0.745951	0.615413	0.734252	0.609995	0.503613	4	0	0.75	1.7081	58	22	25	38	55	4	4	0	1	6	29	7	1	0	0	19
2587503302	2587503302	25875033	25875	Estimulaci�n	52861235	52276556	5	7	3	5	0.881647	-0.723996	0.468	-1.98659	0.495084	-0.753615	0.431802	-0.321531	0.327603	0.134812	0.202075	-0.706914	0.666535	0.680153	0.771637	0.789603	0.705507	0.676043	0.473763	7	1	0.285714	0.0193379	36	12	15	29	40	3	4	0	0	10	22	10	0	0	1	10
2587503502	2587503502	25875035	25875	Estimulaci�n	52861235	52276556	9	12	2	7	0.663248	-0.372979	0.394727	-0.648096	0.452802	-0.261399	0.433787	-0.451464	0.420551	-0.416967	0.209816	-0.250117	0.627312	0.682893	0.727524	0.789603	0.613005	0.544056	0.524454	5	0	0.6	0.403465	56	18	26	35	55	4	4	0	0	15	25	7	1	0	0	18
2587503702	2587503702	25875037	25875	Estimulaci�n	52861235	52276556	14	24	7	14	0.526346	1.66569	0.375177	1.05477	0.529349	0.563059	0.448184	1.29964	0.298304	0.940987	0.303428	1.14937	0.707004	0.680153	0.794143	0.789603	0.633005	0.678713	0.542846	5	0	0.2	0.235924	60	24	28	39	61	6	2	0	0	7	36	6	1	0	0	23
2587504202	2587504202	25875042	25875	Estimulaci�n	52861235	52276556	2	19	6	3	0.51116	1.31443	0.406299	-0.262191	0.473235	-0.253661	0.41177	-0.340184	0.275798	0.677095	0.23827	0.333517	0.700515	0.67074	0.739265	0.744098	0.610103	0.579509	0.516706	7	1	0.142857	0.559777	41	17	16	31	40	3	4	0	0	9	19	11	0	0	1	12
2587800101	2587800102	25878001	25878	Control	20362710	52276556	2	17	8	7	0.87554	-0.438329	0.384252	1.60237	0.534943	0.361842	0.408685	-0.143159	0.363485	0.442764	0.243584	0.414143	0.68145	0.67074	0.77921	0.744098	0.592374	0.536559	0.510008	4	0	0.5	-0.238695	52	17	21	33	52	4	4	0	1	7	20	5	1	0	0	18
2587800202	2587800202	25878002	25878	Control	20362710	52276556	6	9	3	3	0.870298	-0.0899289	0.365883	0.299794	0.496145	-1.47097	0.401641	-0.00400081	0.431665	-0.614916	0.212896	-0.160975	0.65411	0.705629	0.740145	0.634051	0.633005	0.594472	0.551085	3	0	0.666667	-0.168887	55	14	15	35	57	3	4	0	0	10	20	7	1	0	0	21
2587800402	2587800402	25878004	25878	Control	20362710	52276556	13	22	5	9	0.867811	0.28057	0.374504	1.00359	0.505578	0.275648	0.44319	1.23898	0.351286	-0.25046	0.232668	0.243086	0.627312	0.675375	0.738393	0.612622	0.61315	0.561676	0.484867	4	1	0.5	-0.117224	46	15	13	33	46	1	3			8	30	11	1	0	0	16
2587800502	2587800502	25878005	25878	Control	20362710	52276556	13	12	2	7	0.530763	0.726149	0.368824	0.537073	0.674381	0.216005	0.401859	-0.0121759	0.318408	1.22154	0.225199	0.110665	0.627312	0.691908	0.771637	0.67564	0.734252	0.603304	0.579651	5	0	0.2	-2.44221	59	28	24	35	54	4	6	0	0	12	26	11	1	0	0	21
2587800702	2587800702	25878007	25878	Control	20362710	52276556	1	13	1	11	0.867811	0.28057	0.377829	1.24152	0.568972	-2.03582	0.414907	-1.14765	0.3654	-0.601918	0.207408	-0.332681	0.66593	0.731339	0.810619	0.744098	0.695316	0.535326	0.495446	5	1	0.4	0.667482	55	22	21	33	54	3	4	1	0	8	28	7	1	0	0	24
2587800902	2587800902	25878009	25878	Control	20362710	52276556	13	19	10	15	0.555201	0.464252	0.361061	-0.0561009	0.501378	0.289319	0.435364	1.14365	0.318157	-0.0940444	0.213913	-0.134301	0.700515	0.698661	0.727524	0.651855	0.621861	0.52714	0.501664	6	0	0.5	-0.0635049	60	20	22	34	54	4	5	0	1	13	26	4	1	0	0	22
2587801102	2587801102	25878011	25878	Control	20362710	52276556	8	18	3	5	0.867811	0.28057	0.359837	-0.14158	0.674381	0.216005	0.401234	0.0115684	0.332163	-0.471085	0.203276	-0.925445	0.671825	0.686002	0.738635	0.662726	0.680271	0.546754	0.540738	5	1	0.6	0.0102033	32	11	12	23	27	2	2	0	1	14	32	2	1	0	0	10
2587801902	2587801902	25878019	25878	Control	20362710	52276556	10	8	2	3	0.874325	-0.371071	0.372012	0.803508	0.522218	0.817429	0.436249	-0.870136	0.461088	-1.27013	0.205234	-1.04393	0.612378	0.731339	0.731407	0.742067	0.734252	0.565594	0.513235	5	1	0.4	1.92164	42	12	15	30	39	6	5	0	1	11	26	11	1	0	0	11
2587802301	2587802302	25878023	25878	Control	20362710	52276556	5	21	5	5	0.605397	0.0506903	0.395761	-0.60907	0.674381	0.216005	0.417378	-0.466454	0.345469	0.194399	0.206119	-1.08508	0.624103	0.702927	0.757905	0.7213	0.692552	0.537211	0.457657	3	0	0.333333	-1.45106	58	20	23	37	53	3	4	0	1	2	18	7	1	0	0	23
2587802402	2587802402	25878024	25878	Control	20362710	52276556	6	11	1	7	0.873108	-0.297739	0.451936	-1.42029	0.504178	-0.675965	0.416453	-0.425925	0.323728	0.00986541	0.217877	-1.44501	0.734128	0.669605	0.727524	0.742067	0.639925	0.52748	0.459033	7	1	0.285714	0.619613	47	15	16	30	50	3	2	0	0	12	45	11	1	0	0	17
2587802502	2587802502	25878025	25878	Control	20362710	52276556	6	13	4	4	0.881647	-0.723996	0.405871	-0.275111	0.674381	0.216005	0.405918	-0.15032	0.334436	-0.102132	0.202096	-0.770319	0.65411	0.680153	0.729425	0.732182	0.734252	0.579445	0.562571	6	0	0.5	-0.238695	54	21	22	34	55	3	4	0	1							24
	2587802602	25878026	25878	Control																										2	0	1	0.571006	56	19	22	33	52	3	5	0	1	13	22	8	0	0	1	20
2587802702	2587802702	25878027	25878	Control	20362710	52276556	9	26	4	0	0.527666	0.767269	0.406103	-0.268093	0.554112	-1.93771	0.397519	0.204726	0.351286	-0.25046	0.214569	-0.117645	0.629635	0.707962	0.75415	0.675377	0.648667	0.59719	0.479582	4	0	0.5	-0.37947	57	24	25	35	54	5	4	0	0	9	21	5	1	0	0	22
2587802902	2587802902	25878029	25878	Control	20362710	52276556	13	11	7	5	0.873108	-0.297739	0.366811	0.373038	0.501975	-0.697038	0.407781	0.74367	0.341603	0.48307	0.204384	-0.998885	0.613075	0.67074	0.716772	0.622595	0.627549	0.542903	0.466169	4	0	0.5	1.61574	56	20	17	36	54	5	5	0	0	16	31	11	1	0	0	21
2587803002	2587803002	25878030	25878	Control	20362710	52276556	10	16	7	1	0.881647	-0.723996	0.397237	-0.555503	0.674381	0.216005	0.396888	0.33593	0.331197	0.444845	0.250861	0.518252	0.643205	0.731339	0.725894	0.673402	0.692552	0.5692	0.576777	5	0	0.4	-0.280581	42	16	18	32	50	2	5	0	0	10	18	8	0	0	1	15
4100600102	4100600102	41006001	41006	Estimulaci�n	1014210659	1049602865	10	9	2	8	0.547445	1.91704	0.361811	-0.00303593	0.674381	0.216005	0.398911	0.503078	0.293375	0.942851	0.206383	-0.373344	0.611016	0.669605	0.727524	0.765215	0.638174	0.511627	0.487099	5	1	0.6	1.99306	38	15	14	30	47	4	5	0	0	0	32	1	1	0	0	15
4100600202	4100600202	41006002	41006	Estimulaci�n	1014210659	1049602865	9	9	5	15	0.87554	-0.438329	0.360037	-0.127668	0.674381	0.216005	0.418906	-0.584337	0.297313	-0.729368	0.208553	-1.18014	0.6408	0.674458	0.716772	0.765215	0.604934	0.506024	0.469116	3	0	1	1.11706	36	13	12	30	35	2	2	0	0	8	17	10	1	0	0	12
4100600302	4100600302	41006003	41006	Estimulaci�n	1014210659	1049602865	6	13	5	9	0.511263	1.32092	0.359141	-0.189722	0.599269	-0.147101	0.435222	1.14189	0.311994	0.10589	0.204944	-0.439489	0.603193	0.69989	0.715216	0.67575	0.617925	0.542535	0.464944	5	0	0.2	0.235924	46	21	14	32	47	6	6	0	1	1	26	11	1	0	0	14
4100600602	4100600602	41006006	41006	Estimulaci�n	1014210659	1049602865	14	15	7	13	0.562794	0.395125	0.373059	0.889265	0.56741	0.945139	0.412024	-0.259926	0.32736	-0.238357	0.292886	1.03444	0.612378	0.67074	0.727524	0.666671	0.625687	0.511867	0.496073	6	1	0.666667	1.47492	60	30	34	37	65	3	2	0	0	2	35	2	1	0	0	23
4100600802	4100600802	41006008	41006	Estimulaci�n	1014210659	1049602865	12	9	8	11	0.87554	-0.438329	0.411045	-0.12284	0.433125	-0.503632	0.433787	-0.451464	0.346988	-1.13159	0.214001	-0.132041	0.627312	0.69989	0.716772	0.747637	0.61315	0.542067	0.462943	5	0	0.4	-0.931572	46	22	17	37	52	5	6	0	0	2	18	7	0	0	1	18
4100600902	4100600902	41006009	41006	Estimulaci�n	1014210659																		0.6408	0.684481	0.716772	0.712133	0.650776	0.520846	0.458682	7	1	0.571429	1.28534	55	28	34	35	51	4	7	0	0	1	19	5	1	0	0	21
4100601002	4100601002	41006010	41006	Estimulaci�n	1014210659	1049602865	14	14	9	14	0.625936	-0.102183	0.383293	1.55542	0.549333	1.08167	0.416599	0.893294	0.300769	0.774273	0.219368	-0.00659327	0.611016	0.69989	0.727524	0.765215	0.665842	0.51222	0.510706	11	1	0.545455	2.58284	38	17	14	31	46	4	3	0	1	4	32	4	1	0	0	15
4100601102	4100601102	41006011	41006	Estimulaci�n	1014210659	1049602865	15	21	9	15	0.621292	-0.0680031	0.366052	0.31305	0.5316	1.04188	0.414684	0.863756	0.406166	1.96786	0.218409	-0.0275103	0.624103	0.67074	0.727524	0.696108	0.600469	0.529136	0.520276	4	1	1	2.1606	60	29	38	40	62	4	3	0	0	1	30	5	1	0	0	24
4100601302	4100601302	41006013	41006	Estimulaci�n	1014210659	53122121	9	11	5	10	0.87841	-0.581112	0.399879	-0.46467	0.484635	0.0625548	0.441714	-0.841236	0.329579	-0.0773507	0.202066	-0.755241	0.643205	0.674458	0.727524	0.765215	0.639925	0.563761	0.51197	4	0	0.5	-0.23372	52	23	17	36	56	2	3	0	1	1	24	11	1	0	0	17
4100601402	4100601402	41006014	41006	Estimulaci�n	1014210659	1049602865	5	5	4	4	0.885256	-0.868894	0.36387	0.146516	0.56893	-0.292826	0.423313	-1.15065	0.314645	-1.11256	0.204356	-0.997273	0.611016	0.698121	0.727524	0.765215	0.610103	0.544875	0.457988	3	0	0.333333	0.0967792	35	13	14	30	46	4	4	0	1	9	25	13	1	0	0	13
	4100601602	41006016	41006	Estimulaci�n																										2	0	0.5	-1.57504	56	26	27	41	61	2	2	0	0	8	20	7	0	0	1	23
4100602102	4100602102	41006021	41006	Estimulaci�n	1014210659	1049602865	18	15	10	15	0.87554	-0.438329	0.370411	0.669756	0.674381	0.216005	0.40015	0.552457	0.368931	1.65236	0.303697	1.15225	0.623384	0.701574	0.727524	0.747637	0.604934	0.538407	0.494509	5	1	0.6	-0.816388	56	29	40	42	65	4	5	0	0	1	27	6	1	0	0	22
4100602402	4100602402	41006024	41006	Estimulaci�n	1014210659	1049602865	12	12	4	7	0.87554	-0.438329	0.358332	-0.245441	0.413594	-0.899365	0.420731	-0.828484	0.347608	-0.504787	0.212462	-0.172712	0.603193	0.69989	0.716772	0.724684	0.604934	0.573176	0.451567	2	0	0.5	-1.57504	39	17	14	31	43	4	3	0	0	14	21	5	0	0	1	13
4100602602	4100602602	41006026	41006	Estimulaci�n	1014210659	1049602865	19	25	12	16	0.529872	0.737676	0.37222	0.820654	0.674381	0.216005	0.458792	1.4087	0.321966	1.26815	0.32559	1.37823	0.643205	0.699864	0.725298	0.765215	0.604934	0.565363	0.477862	3	0	0.333333	-1.04955	47	26	29	36	55	6	6	0	1	0	23	11	1	0	0	15
4100602802	4100602802	41006028	41006	Estimulaci�n	1014210659	1049602865	10	20	2	5	0.529545	1.7102	0.408163	-0.206667	0.674381	0.216005	0.400185	0.0543237	0.327376	-0.576891	0.214676	-0.114971	0.627312	0.686002	0.727524	0.765215	0.622494	0.549222	0.45788	8	1	0.5	1.40511	41	16	13	31	51	2	0	0	1	16	31	9	0	0	1	12
4101300702	4101300702	41013007	41013	Estimulaci�n	1032392996	53122121	15	18	7	7	0.579158	0.25619	0.36322	0.0986124	0.502543	0.33187	0.441714	-0.841236	0.362804	-0.367768	0.214978	-0.107488	0.691438	0.67074	0.727524	0.652106	0.668036	0.528394	0.464577	6	0	0.5	0.36158	52	20	20	34	50	5	3	0	1	0	30	2	1	0	0	20
4101300802	4101300802	41013008	41013	Estimulaci�n	1032392996	53122121	1	13	8	16	0.86814	0.558918	0.362093	0.0170831	0.496145	-1.47097	0.439152	-0.514839	0.314242	0.134424	0.207221	-0.33982	0.646555	0.669605	0.755377	0.732182	0.585744	0.557667	0.470787	4	1	1	0.918794	52	20	18	33	53	4	3	0	0	10	35	2	0	1	0	21
4101300902	4101300902	41013009	41013	Estimulaci�n	1032392996	53122121	5	12	5	16	0.58999	0.169428	0.393211	-0.708206	0.457042	-0.184128	0.403321	-0.0643289	0.425606	-0.780971	0.202272	-0.652348	0.679651	0.726722	0.757905	0.731303	0.680271	0.641899	0.60905	8	0	0.375	-0.856911	56	22	26	34	53	1	2	0	1	5	42	1	1	0	0	17
4101301002	4101301002	41013010	41013	Estimulaci�n	1032392996	53122121	10	10	5	16	0.641488	-0.215598	0.365712	0.286466	0.674381	0.216005	0.420762	-0.712346	0.363415	-1.16939	0.202268	-0.653212	0.725314	0.690011	0.727524	0.724393	0.600469	0.551215	0.496816	10	0	0.4	-0.84644	49	19	19	35	55	0	3	0	0	14	21	10	0	0	1	19
4101301102	4101301102	41013011	41013	Estimulaci�n	48601003	53122121	17	14	9	12	0.598493	0.10334	0.373916	0.95777	0.543278	1.26608	0.429285	1.06754	0.283963	0.752206	0.294416	1.0514	0.643205	0.713948	0.738635	0.666671	0.67414	0.526741	0.44317	2	0	0.5	-0.979745	45	16	18	36	48	3	6	0	1	3	20	9	0	0	1	15
4101301602	4101301602	41013016	41013	Estimulaci�n	1032392996	53122121	10	26	6	3	0.56071	0.413738	0.366999	0.388104	0.65979	0.111686	0.403251	-0.041492	0.368798	-0.511657	0.203876	-0.500167	0.664325	0.67074	0.771592	0.691461	0.734252	0.575026	0.468123	4	0	1	-0.649346	47	14	12	33	49	4	5	0	0	11	30	11	1	0	0	16
4101301802	4101301802	41013018	41013	Estimulaci�n	1032392996	53122121	14	16	6	8	0.574501	0.29461	0.368022	0.470974	0.438152	-0.432083	0.397228	0.395905	0.3128	-0.185952	0.257143	0.603446	0.678973	0.690011	0.727524	0.789603	0.668036	0.591922	0.450182	5	1	1	0.918794	58	23	29	35	54	5	4	0	1	6	27	11	0	0	1	20
4101302302	4101302302	41013023	41013	Estimulaci�n	1032392996	53122121	11	10	1	11	0.87554	-0.438329	0.370296	0.660115	0.509824	0.421365	0.382742	-2.71125	0.321839	-1.05866	0.202423	-0.839156	0.647811	0.674458	0.762997	0.644045	0.692552	0.604774	0.496914	6	1	0.5	0.284283	43	13	13	31	34	3	3	0	1	10	20	11	0	0	1	12
4101302501	4101302502	41013025	41013	Estimulaci�n	1032392996	53122121	7	11	6	6	0.867811	0.28057	0.452628	-1.50775	0.674381	0.216005	0.398604	0.130911	0.301762	-0.145293	0.202329	-0.642601	0.628724	0.67074	0.740145	0.742067	0.644485	0.600386	0.494761	5	1	1	0.918794	43	12	14	28	43	7	3	0	1	10	29	11	0	0	1	12
4101302702	4101302702	41013027	41013	Estimulaci�n	1032392996	53122121	6	14	3	15	0.545929	0.554638	0.390683	-0.818641	0.49247	-1.43645	0.401641	-0.00400081	0.349074	-0.41778	0.224364	0.0947612	0.681477	0.71503	0.75415	0.668158	0.685891	0.654377	0.586452	7	0	0.571429	-0.0335869	56	19	18	36	55	1	2	0	1	4	18	11	0	0	1	21
4101302902	4101302902	41013029	41013	Estimulaci�n	1014210659	1049602865	9	23	5	8	0.87554	-0.438329	0.401585	-0.408753	0.559925	-0.34732	0.410223	0.789219	0.344334	0.0953418	0.219519	-0.00334562	0.642108	0.674458	0.727524	0.789603	0.613005	0.51816	0.475584	5	0	0.8	1.18298	57	22	26	35	54	1	4	1	1	15	22	5	1	0	0	24
4101303002	4101303002	41013030	41013	Estimulaci�n	1032392996	1049602865	1	10	4	8	0.867811	0.28057	0.394991	-0.638022	0.542474	0.776725	0.434752	-0.669327	0.292959	-0.483301	0.207474	-1.1405	0.674712	0.698661	0.738635	0.621622	0.643319	0.534128	0.535652	4	0	1	-0.309803	45	13	12	30	45	2	2	0	1	11	17	3	1	0	0	13
4101303302	4101303302	41013033	41013	Estimulaci�n	1032392996	53122121	6	16	7	7	0.86846	0.123413	0.361654	-0.0142162	0.692666	0.216035	0.439152	-0.514839	0.320692	-0.344193	0.233924	0.263924	0.640123	0.707962	0.727524	0.703798	0.692552	0.589814	0.47926	3	1	1	0.63826	57	17	17	33	52	6	3	0	1	3	24	11	1	0	0	20
4101303502	4101303502	41013035	41013	Estimulaci�n	1032392996	1049602865	14	17	11	16	0.874325	-0.371071	0.396831	-0.569983	0.554283	0.847675	0.39705	0.257629	0.320425	-0.225926	0.236005	0.297708	0.707004	0.680153	0.783087	0.744098	0.626896	0.623037	0.54847	4	1	0.75	-0.0125111	57	20	24	36	58	4	3	0	1	10	24	6	1	0	0	22
4101304002	4101304002	41013040	41013	Estimulaci�n	1032392996	53122121	10	10	7	8	0.86846	0.123413	0.408736	-0.189816	0.590177	-0.188339	0.408685	-0.143159	0.316657	-0.0673016	0.206003	-1.07995	0.678973	0.699864	0.757739	0.742067	0.67414	0.553433	0.47757	10	1	0.4	-0.55287	42	12	11	30	47	1	2	0	1	4	37	2	0	0	1	13
4101600302	4101600302	41016003	41016	Nutrici�n	1032392996	1049602865	12	21	8	14	0.515828	0.972232	0.381001	1.43417	0.515089	0.255093	0.401093	0.0170956	0.332991	0.12147	0.285781	0.954356	0.704838	0.669605	0.77921	0.765215	0.64867	0.60247	0.509453	5	0	0.6	0.524438	62	25	24	41	57	5	4	0	0	12	35	11	1	0	0	23
4101600602	4101600602	41016006	41016	Nutrici�n	1032392996	1049602865	17	18	8	15	0.602924	2.40191	0.373338	0.911792	0.597729	1.92849	0.428443	1.05675	0.353507	1.52091	0.293509	1.04135	0.734128	0.693172	0.767528	0.789603	0.67414	0.631475	0.528897	7	1	0.714286	1.49487	61	23	28	37	55	4	5	0	1	8	20	11	0	1	0	21
4101600902	4101600902	41016009	41016	Nutrici�n	1032392996	1049602865	16	16	8	4	0.867811	0.28057	0.411717	-0.103607	0.478237	-0.24013	0.412024	-0.259926	0.392744	-0.416551	0.246751	0.460265	0.734128	0.699864	0.771637	0.789603	0.67414	0.687162	0.573151	4	1	0.5	0.114068	56	20	22	36	50	2	1	0	1	0	40	11	1	0	0	17
4101601002	4101601002	41016010	41016	Nutrici�n	1032392996	1049602865	10	11	4	7	0.869378	0.00137949	0.363571	0.12444	0.674381	0.216005	0.431547	1.09201	0.335834	-0.0374879	0.207321	-0.335978	0.666535	0.674458	0.738391	0.742067	0.734252	0.665245	0.52843	2	0	1.5	-0.555916	50	15	14	32	45	3	4	0	0	20	29	11	0	0	1	14
4101601102	4101601102	41016011	41016	Nutrici�n	1032392996	1049602865	2	12	3	4	0.869378	0.00137949	0.389831	-0.859928	0.496145	-1.47097	0.438917	1.18713	0.267271	0.294534	0.202669	-0.59789	0.644644	0.680153	0.75415	0.732182	0.734252	0.676043	0.562905	3	0	0.666667	-0.168887	59	23	18	35	50	2	5	1	0	8	32	11	1	0	0	22
	4101601402	41016014	41016	Nutrici�n																										3	0	1	-1.87584	51	17	17	36	51	0	6	0	0	10	20	8	1	0	0	19
4101602402	4101602402	41016024	41016	Nutrici�n	1032392996	1049602865	18	19	8	15	0.867811	0.28057	0.40222	-0.388391	0.538335	-0.454585	0.408324	0.753393	0.263953	-0.190494	0.202356	-0.638254	0.678973	0.690437	0.761442	0.715392	0.734252	0.606316	0.467178	5	0	0.8	-0.253814	48	16	16	31	47	5	5	1	1	8	44	8	1	0	0	15
4101602802	4101602802	41016028	41016	Nutrici�n	1032392996	1049602865	9	29	8	6	0.548316	0.530605	0.366799	0.372122	0.456091	-0.282438	0.454525	1.3781	0.286533	0.585301	0.224141	0.0904647	0.734128	0.702927	0.810619	0.789603	0.632676	0.561975	0.453335	7	1	0.428571	-1.08198	60	21	20	35	55	0	3	0	0	5	22	7	0	1	0	21
4101602902	4101602902	41016029	41016	Nutrici�n	1032392996																		0.707004	0.734755	0.810619	0.713894	0.714305	0.669571	0.486015	9	0	0.555556	-0.0402353	63	25	26	37	57	4	4	0	0	10	19	10	1	0	0	22
4101603002	4101603002	41016030	41016	Nutrici�n	1032392996	1049602865	9	15	9	15	0.530763	0.726149	0.372699	0.860002	0.556289	1.55791	0.449958	1.32136	0.406623	1.94632	0.219028	-0.0139544	0.734128	0.674458	0.734329	0.696108	0.665842	0.611983	0.47927	6	1	0.666667	0.178901	55	20	27	35	55	3	5	0	1	3	20	11	1	0	0	16
4101603202	4101603202	41016032	41016	Nutrici�n	1032392996	1049602865	1	8	0	6	0.663248	-0.372979	0.453035	-1.53954	0.427953	-0.450001	0.418632	-1.35655	0.508284	-1.89889	0.225745	-1.62113	0.679651	0.715468	0.774606	0.789603	0.734252	0.620865	0.602279	9	0	0.555556	-1.38156	45	19	17	33	40	1	2	0	1	4	22	2	1	0	0	15
4101603402	4101603402	41016034	41016	Nutrici�n	1032392996	1049602865	10	16	6	16	0.867811	0.28057	0.369075	0.557998	0.590177	-0.188339	0.398366	0.476977	0.291885	0.923169	0.273359	0.808394	0.612378	0.680153	0.75415	0.691461	0.692552	0.678815	0.56722	5	1	0.8	1.10569	53	23	22	36	45	6	2	0	0		28	11	0	0	1	13
4101603502	4101603502	41016035	41016	Nutrici�n	1032392996	1049602865	11	17	4	10	0.867811	0.28057	0.368942	0.546905	0.548525	0.683639	0.397096	0.250612	0.344363	0.323961	0.26452	0.699042	0.619951	0.708607	0.727524	0.67564	0.653144	0.571574	0.522647	3	0	0.666667	-0.788963	44	19	18	35	49	4	7	0	0	7	23	13	0	1	0	15
4101603802	4101603802	41016038	41016	Nutrici�n	1032392996	1049602865	12	13	4	0	0.601192	0.0826657	0.368951	0.54761	0.493003	-1.39362	0.412024	-0.259926	0.334961	0.213741	0.215923	-1.39658	0.642643	0.674458	0.716772	0.789603	0.692552	0.641314	0.520524	4	0	0.5	-0.66378	50	19	17	32	49	1	3	0	0	11	18	8	1	0	0	14
	4101604102	41016041	41016	Nutrici�n																										4	0	0.75	0.466293	58	21	17	35	57	2	4	0	1	5	22	5	1	0	0	22
4107800102	4107800102	41078001	41078	Nutrici�n	20362710	1049602865	5	12	3	4	0.531853	0.712338	0.397724	-0.538285	0.523516	-0.542265	0.400073	0.0592058	0.362773	-0.77235	0.215222	-1.37856	0.66163	0.695157	0.786202	0.678941	0.631917	0.5582	0.565193	10	1	0.6	0.362008	52	22	23	33	53	3	3	0	0	12	20	8	1	0	0	21
4107800402	4107800402	41078004	41078	Nutrici�n	20362710	1049602865	5	14	7	8	0.87554	-0.438329	0.393641	-0.690763	0.452675	-0.298518	0.436758	-0.989148	0.296948	-0.821819	0.203248	-0.923164	0.69772	0.717058	0.738635	0.703798	0.645298	0.542895	0.486749	4	1	1	0.918794	53	20	22	33	51	3	1	0	1	3	25	11	1	0	0	17
4107800602	4107800602	41078006	41078	Nutrici�n	20362710	1049602865	18	18	8	10	0.52113	1.58343	0.411647	-0.105618	0.578824	1.31427	0.423024	0.985141	0.297839	0.980251	0.221229	0.0325336	0.613075	0.675375	0.753969	0.691461	0.64867	0.539463	0.461056	4	1	1.25	1.56956	61	24	25	40	54	4	3	0	0	5	25	5	1	0	0	22
4107800802	4107800802	41078008	41078	Nutrici�n	20362710	1049602865	3	15	5	9	0.885256	-0.868894	0.368661	0.523619	0.567469	-0.350332	0.413879	-0.326004	0.317986	0.0663357	0.205301	-1.04725	0.643205	0.713948	0.760401	0.712133	0.600469	0.53967	0.526486	3	0	0.666667	-0.788963	53	20	17	34	52	4	4	0	0	8	18	5	1	0	0	19
4107800902	4107800902	41078009	41078	Nutrici�n	20362710	1049602865	0	12	3	3	0.874325	-0.371071	0.402339	-0.384595	0.414162	-1.13312	0.411937	-0.34594	0.342577	-0.284792	0.205715	-1.06692	0.643205	0.675375	0.727524	0.67575	0.627549	0.536587	0.522473	3	1	1	-0.847616	47	16	18	34	46	2	4	0	1	3	18	11	1	0	0	15
4107801202	4107801202	41078012	41078	Nutrici�n	20362710	1049602865	5	15	7	7	0.867811	0.28057	0.452486	-1.23372	0.495084	-0.753615	0.439152	-0.514839	0.357155	-0.875045	0.202218	-0.804368	0.713288	0.691908	0.774606	0.712694	0.734252	0.592056	0.508829	6	1	0.5	0.109092	55	24	28	38	57	3	4	0	0	10	28	2	1	0	0	22
4107801302	4107801302	41078013	41078	Nutrici�n	20362710	1049602865	13	21	7	14	0.598493	0.10334	0.367977	0.467276	0.542172	1.14046	0.438917	1.18713	0.349422	0.344472	0.295659	1.0651	0.684383	0.680153	0.740145	0.765215	0.734252	0.644614	0.511128	7	1	0.714286	0.920094	55	24	24	34	48	5	7	0	0	7	22	11	1	0	0	18
4107801402	4107801402	41078014	41078	Nutrici�n	1014210659	1049602865	2	11	1	2	0.87554	-0.438329	0.396072	-0.597583	0.495084	-0.753615	0.408396	-1.53527	0.466539	-1.81715	0.224998	-1.60537	0.611016	0.669605	0.715216	0.636732	0.613005	0.512698	0.449721	3	0	0.666667	-1.33005	53	21	20	34	52	1	4	0	0	2	18	7	1	0	0	17
4107801502	4107801502	41078015	41078	Nutrici�n	20362710	1049602865	8	16	4	6	0.874325	-0.371071	0.391985	-0.759829	0.674381	0.216005	0.400396	0.0453549	0.338887	-0.818185	0.266501	0.724006	0.682274	0.677407	0.725894	0.732182	0.644485	0.552544	0.457195	3	0	0.666667	0.849029	55	21	22	34	49	3	3	0	0	6	25	13	1	0	0	18
4107801602	4107801602	41078016	41078	Nutrici�n	20362710	1049602865	10	20	5	8	0.869378	0.00137949	0.397896	-0.532289	0.472213	-0.275942	0.450414	1.32697	0.273435	0.259572	0.220306	0.0133522	0.734128	0.675375	0.740145	0.615413	0.610103	0.551042	0.463119	3	0	0.333333	-1.04955	55	25	26	36	49	1	2	0	0	4	21	8	1	0	0	20
	4107801702	41078017	41078	Nutrici�n																										5	1	0.8	1.99371	66	28	35	37	56	4	6	0	0	2	31	11	0	0	1	22
	4107801802	41078018	41078	Nutrici�n																										7	1	0.571429	-0.426849	57	18	24	35	51	6	3	0	1	7	22	5	0	0	1	21
4107802001	4107802002	41078020	41078	Nutrici�n	20362710	1049602865	16	17	6	4	0.88006	-0.655826	0.362624	0.0552777	0.605745	0.606603	0.419261	-1.38395	0.351464	0.257798	0.245763	0.44602	0.642436	0.726722	0.738635	0.768048	0.610103	0.568377	0.473259	5	0	0.4	-1.44671	64	23	25	41	55	5	4	0	0	4	26	11	0	0	1	22
4107802202	4107802202	41078022	41078	Nutrici�n	20362710	1049602865	10	27	5	15	0.874325	-0.371071	0.363036	0.0851912	0.56893	-0.292826	0.403356	0.646491	0.351699	0.182317	0.203343	-0.537218	0.65411	0.674458	0.741866	0.622595	0.67414	0.611682	0.494543	10	1	0.4	0.242397	53	16	18	37	54	4	5	0	0	3	22	11	1	0	0	18
4107802301	4107802302	41078023	41078	Nutrici�n	20362710	1049602865	18	29	11	11	0.510741	1.28091	0.389939	1.84575	0.520663	0.752875	0.396888	0.33593	0.357836	1.55864	0.340499	1.52408	0.645887	0.67074	0.738391	0.703798	0.633005	0.540117	0.473617	5	1	0.8	0.835023	59	27	28	38	53	5	5	0	0	0	22	13	0	0	1	22
4113200802	4113200802	41132008	41132	Nutrici�n	1014210659	1049602865	5	4	1	3	0.657445	-0.33105	0.454178	-1.60687	0.514705	-1.64884	0.399526	-1.67376	0.376063	-1.47089	0.225734	-1.62089	0.627312	0.67074	0.727524	0.636732	0.606553	0.524264	0.467445	5	0	0.6	0.403465	39	16	16	28	46	1	4	0	0	12	17	5	0	0	1	15
4113200901	4113200902	41132009	41132	Nutrici�n	1014210659	1049602865	6	13	2	8	0.867811	0.28057	0.390435	-0.830383	0.478477	-0.992678	0.415306	-0.473748	0.363963	-1.23996	0.212013	-1.29047	0.611016	0.669605	0.727524	0.604782	0.614695	0.535905	0.465493	4	0	0.25	-1.08446	51	20	22	32	47	3	3	1	1	13	23	3	1	0	0	17
4113201002	4113201002	41132010	41132	Nutrici�n	1014210659	1049602865	10	10	7	6	0.881647	-0.723996	0.36601	0.309715	0.56893	-0.292826	0.416534	0.89084	0.33858	-0.350996	0.202534	-0.853924	0.613075	0.674458	0.716772	0.604782	0.600469	0.572281	0.452602	3	0	0.666667	-0.909936	52	20	18	34	49	4	4	0	1	10	19	4	1	0	0	16
4113201102	4113201102	41132011	41132	Nutrici�n	1014210659	1049602865	14	7	7	1	0.87554	-0.438329	0.368708	0.527454	0.476995	-1.06368	0.432037	-0.880489	0.314478	-1.14005	0.244006	-1.97015	0.644233	0.69993	0.772567	0.647471	0.633005	0.531799	0.46783	3	0	0.666667	0.977446	56	21	26	40	52	3	3	1	0	14	20	10	1	0	0	24
4113201202	4113201202	41132012	41132	Nutrici�n	1014210659	1049602865	14	14	4	0	0.651582	-0.288681	0.364737	0.211658	0.543388	0.768682	0.412333	-0.359688	0.266278	0.137624	0.210308	-0.234871	0.623384	0.669605	0.715216	0.636732	0.585744	0.509545	0.461194	6	1	0.666667	0.779176	54	18	19	35	55	6	5	0	1	20	31	8	0	0	1	22
4113201302	4113201302	41132013	41132	Nutrici�n	1014210659	1049602865	18	20	13	15	0.602277	0.0743835	0.357683	-0.290193	0.495325	0.212806	0.437008	1.16382	0.359635	0.501389	0.210561	-0.227184	0.627312	0.674458	0.716772	0.636732	0.638174	0.537776	0.451457	6	0	0.666667	0.377171	61	26	24	40	57	4	6	0	0	7	21	11	0	0	1	22
4113201502	4113201502	41132015	41132	Nutrici�n	1014210659	1049602865	10	15	6	11	0.87554	-0.438329	0.369043	0.555306	0.586475	0.982817	0.401502	0.00124692	0.3881	-0.733639	0.230057	0.198562	0.611016	0.699864	0.745951	0.628752	0.602037	0.516472	0.51103	5	1	0.8	1.38108	52	23	24	36	50	3	5	0	0	12	35	6	1	0	0	17
4113201802	4113201802	41132018	41132	Nutrici�n	1014210659	1049602865	4	6	2	2	0.87554	-0.438329	0.392538	-0.736158	0.480476	-1.25548	0.379092	-2.34928			0.264209	-2.30104	0.623384	0.67074	0.727524	0.665611	0.591826	0.52946	0.454266	5	0	0.8	-0.253814	49	20	16	35	46	3	4	0	0	11	34	8	1	0	0	14
	4113202002	41132020	41132	Nutrici�n																										4	0	0.75	0.466293	55	23	29	36	53	3	2	0	0							21
4113202202	4113202202	41132022	41132	Nutrici�n	1014210659	1049602865	7	14	8	2	0.874325	-0.371071	0.365618	0.279173	0.56254	0.943775	0.416505	-0.529415	0.289718	-0.600116	0.204185	-0.987194	0.645911	0.674477	0.747967	0.639198	0.622494	0.525983	0.459554	5	0	0.8	1.03329	49	21	23	37	47	4	4	0	1	11	37	2	1	0	0	18
4113202402	4113202402	41132024	41132	Nutrici�n	1014210659	1049602865	6	9	6	8	0.88006	-0.655826	0.373558	0.929385	0.462998	-0.0641098	0.409712	-1.48367	0.319676	-0.311211	0.202336	-0.641345	0.613075	0.67074	0.727524	0.649874	0.585744	0.524003	0.455982	6	1	0.666667	0.178901	44	14	15	28	41	2	3	0	1	19	29	9	0	0	1	12
4113202602	4113202602	41132026	41132	Nutrici�n	1014210659	1049602865	12	6	8	8	0.881647	-0.723996	0.397228	-0.555807	0.436074	-1.15359	0.44039	-1.01567	0.290641	-0.531063	0.202538	-0.61313	0.669058	0.694348	0.716772	0.636732	0.61315	0.509545	0.453162	7	1	0.857143	0.258682	55	23	21	35	55	3	4	0	0	6	19	6	0	0	1	17
4113203102	4113203102	41132031	41132	Nutrici�n	1014210659	1049602865	15	22	3	2	0.874325	-0.371071	0.364612	0.202155	0.433125	-0.503632	0.397062	0.255744	0.319462	-0.38024	0.227217	-1.65172	0.611016	0.67074	0.734329	0.665611	0.585744	0.549252	0.481024	6	1	0.5	0.19915	59	27	25	39	51	2	4	0	1	4	21	5	1	0	0	22
4113203202	4113203202	41132032	41132	Nutrici�n	1014210659	1049602865	6	12	5	9	0.523323	0.830992	0.366947	0.383962	0.493906	0.22008	0.402554	0.625709	0.304987	-0.175893	0.202067	-0.755742	0.603193	0.67074	0.756768	0.636732	0.639925	0.511867	0.476579	6	1	0.333333	-0.0656505	52	19	19	31	47	4	5	0	1	15	20	6	0	0	1	19
4113203502	4113203502	41132035	41132	Nutrici�n	1014210659	1049602865	14	16	3	15	0.86846	0.123413	0.369727	0.612389	0.516097	0.518263	0.413991	0.852757	0.291047	0.897233	0.351271	1.62602	0.612378	0.675375	0.727524	0.604782	0.61315	0.52172	0.476921	7	0	0.428571	1.02741	57	24	23	36	58	4	5	0	1	3	18	7	1	0	0	21
4129800202	4129800202	41298002	41298	Control	1014210659	1049602865	10	17	9	6	0.867811	0.28057	0.387055	1.72907	0.507423	0.300278	0.414547	-0.350692	0.375806	0.555263	0.247575	0.472039	0.603193	0.669605	0.740201	0.712133	0.663089	0.524622	0.491656	5	0	0.2	0.931671	49	23	15	35	54	3	2	0	1	14	30	3	0	0	1	18
4129800402	4129800402	41298004	41298	Control	1014210659	1049602865	11	16	0	7	0.625936	-0.102183	0.366542	0.351623	0.674381	0.216005	0.420768	0.947974	0.281572	0.774238	0.211195	-0.20844	0.643205	0.67074	0.727524	0.696108	0.599433	0.532481	0.464849	4	0	0.5	-0.238695	47	21	15	30	51	2	3	0	0	5	25	3	1	0	0	15
4129800602	4129800602	41298006	41298	Control	1014210659	1049602865	13	16	6	8	0.87554	-0.438329	0.373283	0.90731	0.476001	-0.0966656	0.404173	-0.0932035	0.268166	0.353461	0.20577	-0.399955	0.603193	0.677407	0.727524	0.695435	0.61315	0.565123	0.466608	3	0	1	0.571006	60	27	31	40	66	6	6	0	0	14	17	3	1	0	0	21
4129800702	4129800702	41298007	41298	Control	1014210659	1049602865	4	13	3	1	0.874325	-0.371071	0.359493	-0.165405	0.486757	0.121489	0.435574	-1.01873	0.319251	0.090145	0.20546	-0.414196	0.643205	0.71503	0.727524	0.732182	0.627549	0.542871	0.5225	5	1	1	0.918794	43	14	15	32	46	5	5	1	0	2	22	5	0	0	1	13
4129800802	4129800802	41298008	41298	Control	1014210659	1049602865	15	17	1	2	0.87554	-0.438329	0.367524	0.430428	0.464626	-0.0623656	0.433787	-0.451464	0.329333	0.0977683	0.207956	-0.312543	0.636289	0.695157	0.73194	0.681017	0.644485	0.542103	0.477485	3	0	0.666667	-1.50524	57	29	34	38	52	3	3	0	0	17	26	9	1	0	0	19
4129801301	4129801302	41298013	41298	Control	1014210659	1049602865	17	13	8	14	0.867811	0.28057	0.364293	0.178107	0.452802	-0.261399	0.402902	0.634879	0.37373	1.69171	0.270327	0.771451	0.667791	0.708855	0.727524	0.764924	0.734252	0.668985	0.541911	6	0	0.833333	0.501197	49	24	11	35	47	3	1	0	0	3	22	7	0	0	1	17
4129801602	4129801602	41298016	41298	Control	1014210659	1049602865	11	14	3	5	0.663248	-0.372979	0.373023	0.886379	0.475338	-0.112255	0.401456	0.00303305	0.264607	0.193828	0.202069	-0.757119	0.613075	0.699864	0.727524	0.789603	0.665842	0.63778	0.570466	3	0	0.333333	-1.04955	48	19	16	34	46	3	4	0	0	6	20	11	1	0	0	15
4129801702	4129801702	41298017	41298	Control	1014210659	1049602865	18	13	10	13	0.544142	0.573038	0.367998	0.46904	0.542271	1.10246	0.435364	1.14365	0.342258	1.46097	0.340455	1.52366	0.623384	0.680153	0.731407	0.636732	0.623658	0.53941	0.499359	4	1	0.75	0.814081	58	29	32	35	52	5	5	0	0	6	23	11	0	0	1	18
4129801901	4129801902	41298019	41298	Control	1014210659	1049602865	12	19	4	4	0.868834	0.0677462	0.405298	-0.292496	0.519462	0.497182	0.431802	-0.321531	0.314227	-0.328417	0.22701	0.144288	0.611016	0.684481	0.727524	0.744098	0.613005	0.511867	0.506729	7	1	0.571429	-0.00176394	62	22	24	35	54	1	3	0	1	3	17	9	0	0	1	19
	4129802102	41298021	41298	Control																										12	1	0.333333	0.639558	53	24	18	35	50	2	5	0	1	9	31	1	0	0	1	21
4129802602	4129802602	41298026	41298	Control	48601003	1013623944	17	23	4	13	0.87554	-0.438329	0.406231	2.3502	0.534915	0.794745	0.409735	0.780444	0.363537	1.63525	0.328089	1.4031	0.65411	0.684481	0.716772	0.691461	0.632676	0.569507	0.509218	4	0	0.75	-0.274756	58	25	27	36	54	5	2	0	0	5	29	11	1	0	0	22
4129803102	4129803102	41298031	41298	Control	1014210659	1049602865	6	15	4	4	0.868834	0.0677462	0.409799	-0.158815	0.459311	-0.345608	0.39717	0.240646	0.296042	0.145625	0.224522	0.0977845	0.627312	0.674477	0.727524	0.76183	0.627549	0.609899	0.541374	5	1	0.4	-0.673842	47	17	13	31	49	3	3	0	1	0	18	7	0	0	1	14
4129803202	4129803202	41298032	41298	Control	1014210659	1049602865	12	12	9	11	0.663248	-0.372979	0.369578	0.599964	0.463852	-0.22776	0.400147	0.0559448	0.304808	-0.738861	0.208596	-0.290113	0.657631	0.708855	0.737599	0.69926	0.627549	0.537065	0.514315	9	1	0.444444	1.23216	57	29	20	34	52	4	2	0	0	6	18	9	1	0	0	18
4129803702	4129803702	41298037	41298	Control	1014210659	1049602865	13	10	3	16	0.881647	-0.723996	0.374766	1.02365	0.51211	0.2007	0.403131	-0.0577458	0.301804	-0.545301	0.220807	0.0238134	0.700515	0.67074	0.755377	0.789603	0.660008	0.553718	0.490868	4	0	0.5	-0.117723	51	14	13	35	52	6	3	0	0	8	23	5	1	0	0	15
	4129803802	41298038	41298	Control																										4	0	0.75	-1.47033	51	20	16	31	50	3	3	0	1							14
4130600102	4130600102	41306001	41306	Control	1014210659	1049602865	14	18	10	6	0.622513	-0.0770065	0.41597	0.0161247	0.544138	0.754672	0.404754	0.51391	0.328396	0.215195	0.20824	-0.302446	0.653369	0.724165	0.727524	0.688814	0.734252	0.553858	0.514235	6	1	0.666667	0.354091	55	23	12	40	59	4	6	0	0	9	40	4	1	0	0	23
4130600402	4130600402	41306004	41306	Control	1014210659	1049602865	5	15	6	11	0.867811	0.28057	0.373865	0.9537	0.649242	0.0229741	0.41061	-0.301162	0.461088	-1.27013	0.211378	-0.203131	0.603193	0.674458	0.727524	0.705461	0.631536	0.610608	0.475586	19	1	0.315789	0.63221	56	24	28	35	54	2	5	0	0	7	19	9	0	0	1	21
4130600802	4130600802	41306008	41306	Control	1014210659	1049602865	9	11	7	1	0.873108	-0.297739	0.361291	-0.0399485	0.480743	-0.978722	0.41972	0.939097	0.330559	-0.504617	0.202052	-0.728786	0.612378	0.674458	0.716772	0.707569	0.592374	0.513454	0.506187	3	0	1.33333	-1.65109	50	21	17	31	46	1	3	0	1	11	18	8	1	0	0	14
4130601002	4130601002	41306010	41306	Control	1014210659	1049602865	4	18	5	5	0.525656	0.795734	0.373337	0.911678	0.674381	0.216005	0.419632	-1.33879	0.35091	-1.15804	0.220516	-1.50694	0.603193	0.69993	0.727524	0.636732	0.614695	0.546016	0.450014	4	0	0.75	-0.875032	55	20	14	34	46	2	1	0	0	3	17	5	0	0	1	16
4130601302	4130601302	41306013	41306	Control	1014210659	1049602865	13	23	5	10	0.87554	-0.438329	0.367868	0.458399	0.469346	-0.0326295	0.408188	-0.222803	0.31696	-0.0610713	0.25962	0.636032	0.671825	0.67074	0.738635	0.721861	0.625687	0.529722	0.482975	3	0	0.666667	-0.909936	49	20	18	31	41	2	4	0	0	9	18	11	1	0	0	13
4130601602	4130601602	41306016	41306	Control	1014210659	1049602865	13	18	9	9	0.86814	0.558918	0.377897	1.24599	0.536464	0.756556	0.461821	1.47313	0.357121	1.55246	0.293465	1.04086	0.612378	0.675375	0.727524	0.628752	0.617925	0.524163	0.454824	3	0	0.666667	-0.679104	60	24	24	38	53	3	4	0	1	12	36	5	1	0	0	20
4130601902	4130601902	41306019	41306	Control	1014210659	1049602865	13	17	9	3	0.529487	0.74273	0.401179	-0.421904	0.514522	0.24401	0.433787	-0.451464	0.330985	-0.286213	0.202127	-0.686023	0.643205	0.674458	0.727524	0.604782	0.585744	0.511867	0.472876	4	0	0.75	-0.875032	55	18	21	39	52	4	4	0	0	12	23	2	0	0	1	20
4130602302	4130602302	41306023	41306	Control	1014210659	1049602865	8	19	10	15	0.874325	-0.371071	0.365383	0.261008	0.582064	1.50465	0.40331	0.645337	0.334761	0.0924865	0.227194	0.147653	0.617689	0.684481	0.715216	0.713894	0.592374	0.513707	0.448731	6	1	0.5	1.40511	54	27	28	35	51	5	6	0	0	4	30	11	1	0	0	19
4130602702	4130602702	41306027	41306	Control	1014210659	1049602865	6	16	3	5	0.867811	0.28057	0.369328	0.579046	0.674381	0.216005	0.407688	-0.133979	0.326609	0.181781	0.20298	-0.567117	0.613075	0.674458	0.727524	0.679758	0.591826	0.513707	0.46499	5	0	0.4	-1.01665	53	18	20	33	46	2	4	0	0	11	26	8	1	0	0	20
4130603202	4130603202	41306032	41306	Control	1014210659	1049602865	4	18	2	8	0.867811	0.28057	0.388831	-0.91234	0.543124	0.18905	0.459902	1.4474	0.324982	1.29839	0.222672	0.0617155	0.603193	0.674458	0.727524	0.705687	0.585744	0.542198	0.44949	6	1	0.833333	0.848985	52	21	25	32	49	4	5	0	0	15	23	11	1	0	0	16
4130604102	4130604102	41306041	41306	Control	1014210659	1049602865	1	7	2	4	0.867811	0.28057	0.454898	-1.64068	0.523516	-0.542265	0.377847	-2.33408	0.336135	-1.44477	0.236622	-1.83585	0.628976	0.67074	0.748006	0.628752	0.605247	0.574301	0.481334	5	0	0.4	-1.01665	36	12	9	28	28	2	3	0	1	11	34	7	1	0	0	12
4130604301	4130604302	41306043	41306	Control	1014210659	1049602865	10	14	4	6	0.868834	0.0677462	0.376203	1.12992	0.674381	0.216005	0.402223	0.616692	0.315497	0.0176569	0.232882	0.246648	0.603193	0.674458	0.727524	0.665611	0.62078	0.572382	0.486852	3	0	1.33333	-0.0846433	55	23	22	34	52	6	7	1	1	6	18	7	1	0	0	17
4130604402	4130604402	41306044	41306	Control	1014210659	1049602865	10	7	3	4	0.87554	-0.438329	0.403308	-0.353987	0.504178	-0.675965	0.440903	-0.86928	0.439198	-1.37574	0.208252	-1.16942	0.612378	0.684481	0.727524	0.622595	0.591826	0.555694	0.46076	4	1	0.5	0.664065	54	21	23	36	61	3	3	0	1	14	34	11	1	0	0	23
4130605002	4130605002	41306050	41306	Control	1014210659	1049602865	3	12	2	4	0.87554	-0.438329	0.391123	-0.798232	0.491422	-0.813033	0.43236	-1.30554	0.361391	-1.80905	0.214686	-1.36452	0.617689	0.674458	0.727524	0.604782	0.621067	0.529738	0.461237	5	0	0.4	0.737335	34	13	7	30	37	3	5	1	1	16	26	11	1	0	0	12
4130605102	4130605102	41306051	41306	Control	1014210659	1049602865	10	6	6	2	0.867811	0.28057	0.370905	0.711145	0.679851	0.160373	0.421229	-1.31015	0.325619	-1.16103	0.202051	-0.732539	0.623384	0.706788	0.725981	0.636732	0.602037	0.512698	0.446715	4	0	0.25	-0.484183	56	24	24	39	53	3	4	0	1	6	21	5	1	0	0	21
4131900202	4131900202	41319002	41319	Estim + Nutrici�n	1014210659	1049602865	9	15	1	3	0.874325	-0.371071	0.394661	-0.650671	0.449481	-0.284993	0.445845	-0.628074	0.303039	-0.41795	0.23479	-1.80126	0.627312	0.67074	0.738635	0.7213	0.604934	0.524303	0.478673	3	0	1	-0.680261	45	13	13	30	39	3	4	0	1	0	26	11	0	0	1	15
4131900402	4131900402	41319004	41319	Estim + Nutrici�n	1014210659	1049602865	5	11	6	2	0.636057	-0.176138	0.451825	-1.35047	0.486185	-0.931388	0.399996	-1.52884	0.299494	-0.65157	0.208156	-1.16595	0.645591	0.70352	0.725894	0.684012	0.64167	0.589091	0.512412	3	1	1.33333	1.05841	48	16	16	34	53	3	1	0	0	9	24	4	0	0	1	15
4131901102	4131901102	41319011	41319	Estim + Nutrici�n	1014210659	1049602865	18	6	11	10	0.663248	-0.372979	0.369227	0.570644	0.674381	0.216005	0.397537	0.42439	0.356431	0.49961	0.224763	0.102382	0.612378	0.680153	0.727524	0.712133	0.61315	0.525668	0.446711	3	1	1	-0.106566	41	19	13	28	37	4	3	0	1	10	40	11	0	0	1	12
4131901202	4131901202	41319012	41319	Estim + Nutrici�n	48601003																		0.679651	0.708607	0.77921	0.765215	0.734252	0.614782	0.547571	6	1	0.5	0.709367	57	28	26	39	60	1	1	0	0	1	24	5	1	0	0	24
4131901401	4131901402	41319014	41319	Estim + Nutrici�n	1014210659	1049602865	5	10	5	4	0.562794	0.395125	0.364627	0.203306	0.498088	0.318476	0.398338	0.475504	0.314458	0.156457	0.202053	-0.726393	0.643205	0.694348	0.771637	0.658672	0.591826	0.588308	0.480958	6	0	0.5	0.36158	44	15	14	30	37	4	2	0	1	6	27	2	1	0	0	12
4131901602	4131901602	41319016	41319	Estim + Nutrici�n	1014210659	1049602865	0	9	1	4	0.874325	-0.371071	0.451869	-1.32894	0.674381	0.216005	0.421229	-1.31015	0.43336	-1.6947	0.23783	-1.85837	0.643205	0.684481	0.77921	0.724684	0.604934	0.509545	0.478833	5	0	0.8	-0.253814	45	23	16	31	46	3	7	0	1	3	26	6	1	0	0	14
	4131901802	41319018	41319	Estim + Nutrici�n																										7	0	0.428571	0.331662	44	19	20	29	47	5	6	0	0	1	18	7	0	0	1	16
4131902002	4131902002	41319020	41319	Estim + Nutrici�n	1014210659	1049602865	13	13	3	5	0.874325	-0.371071	0.366425	0.342399	0.65979	0.111686	0.445845	-0.628074	0.299704	-0.545556	0.204505	-0.462811	0.65334	0.729569	0.740166	0.67575	0.638174	0.550931	0.48965	9	1	0.222222	0.593019	56	24	23	35	55	2	5	0	1	6	16	7	0	0	1	19
4131902202	4131902202	41319022	41319	Estim + Nutrici�n	1014210659	1049602865	15	14	6	16	0.868834	0.0677462	0.366559	0.352984	0.674381	0.216005	0.414755	0.864875	0.319847	1.19653	0.242654	0.400347	0.611016	0.674477	0.727524	0.697771	0.606553	0.563036	0.479017	2	0	0.5	-0.979745	63	30	33	38	61	6	6	0	0	4	30	11	1	0	0	22
4131902402	4131902402	41319024	41319	Estim + Nutrici�n	1014210659	1049602865	6	14	7	5	0.867811	0.28057	0.412625	-0.0777596	0.479813	-0.186069	0.398428	0.140993	0.359601	-0.611282	0.20861	-1.18216	0.612378	0.675167	0.727524	0.724684	0.67414	0.522842	0.470104	12	1	0.416667	0.249378	43	16	15	31	46	3	4	0	1	3	33	11	0	0	1	17
4131902602	4131902602	41319026	41319	Estim + Nutrici�n	1014210659	1049602865	11	6	6	3	0.86846	0.123413	0.404868	-0.305629	0.501144	0.258624	0.419302	-0.569028	0.298169	-0.618314	0.213754	-1.33951	0.624103	0.68584	0.731407	0.673194	0.654729	0.572902	0.486869	2	0	1	0.571006	55	21	14	36	51	3	5	0	1	12	23	12	0	0	1	20
4131902702	4131902702	41319027	41319	Estim + Nutrici�n	1014210659	1049602865				9					0.496457	-0.740894	0.512976	-3.53137			0.287827	-2.62776	0.603193	0.669605	0.716772	0.712133	0.61315	0.527249	0.449897	7	0	0.428571	-1.00966	41	15	16	30	35	2	3	1	0							15
4131903002	4131903002	41319030	41319	Estim + Nutrici�n	1014210659	1049602865	10	13	3	12	0.874325	-0.371071	0.403546	-0.346523	0.674381	0.216005	0.399299	0.0946992	0.324898	-1.04905	0.20207	-0.709436	0.612378	0.674458	0.716772	0.724684	0.67414	0.508816	0.449108	4	1	0.75	0.909552	57	23	16	34	52	3	3	0	1	1	24	11	1	0	0	17
4131903102	4131903102	41319031	41319	Estim + Nutrici�n	1014210659	1049602865	11	15	7	7	0.738223	-0.929651	0.415786	0.0110138	0.599269	-0.147101	0.430429	1.08209	0.371639	1.7046	0.221982	0.0478807	0.612378	0.67074	0.727524	0.765215	0.622494	0.518311	0.499038	3	0	1	0.376014	60	25	30	38	54	6	7	0	1	2	21	11	1	0	0	16
4131903402	4131903402	41319034	41319	Estim + Nutrici�n	1014210659	1049602865	11	11	3	0	0.87554	-0.438329	0.367976	0.467222	0.674381	0.216005	0.399072	0.106	0.31693	-0.0616961	0.207151	-0.3425	0.613075	0.675375	0.727524	0.742067	0.692552	0.542711	0.479662	4	1	1	1.46485	38	16	14	30	39	5	3	0	1	1	27	13	1	0	0	12
4134900402	4134900402	41349004	41349	Control	52861235	1049602865	15	22	5	6	0.738223	-0.929651	0.38687	1.72114	0.502812	0.236704	0.417855	0.912041	0.358552	0.737433	0.208099	-0.307423	0.734128	0.67074	0.764128	0.789603	0.665842	0.663825	0.499447	3	0	1	1.11706	60	22	25	38	55	6	6	0	0	11	22	11	1	0	0	20
4134900602	4134900602	41349006	41349	Control	52861235	1049602865	8	14	6	3	0.592623	0.148798	0.365475	0.268121	0.674381	0.216005	0.407821	-0.211129	0.359762	-0.594525	0.202251	-0.656454	0.642436	0.753918	0.762633	0.691213	0.592374	0.620041	0.49591	4	0	0.75	-0.133982	54	20	18	30	52	3	4	0	1	9	24	3	1	0	0	22
4134900802	4134900802	41349008	41349	Control	52861235	1049602865	3	14	3	13	0.87841	-0.581112	0.407323	-0.231545	0.41617	-0.663749	0.430615	-1.05349	0.380871	-0.885568	0.215113	-1.37572	0.723707	0.684481	0.748006	0.662726	0.604934	0.5232	0.459152	5	0	0.4	-0.84644	46	19	14	32	45	3	2	0	0	6	28	4	1	0	0	14
4134900902	4134900902	41349009	41349	Control	52861235	1049602865	5	5	1	2	0.868834	0.0677462	0.391953	-1.8357	0.48656	-1.31749	0.399565	-1.69433	0.356521	-1.46706	0.207289	-1.13338	0.655193	0.677407	0.771637	0.765215	0.679093	0.61031	0.507516	3	0	0.666667	-0.90496	41	16	15	30	40	4	5	0	1	11	19	11	1	0	0	15
4134901102	4134901102	41349011	41349	Control	52861235	1049602865	7	14	4	4	0.87554	-0.438329	0.369345	0.580478	0.65979	0.111686	0.449775	1.31912	0.335625	0.535533	0.224129	0.0902464	0.658642	0.690011	0.755377	0.789603	0.660008	0.521308	0.49282	4	1	0.5	0.804839	53	22	21	34	53	2	5	0	1							23
4134901502	4134901502	41349015	41349	Control	52861235	1049602865	5	11	4	4	0.87554	-0.438329	0.395631	-0.61389	0.508454	-0.646806	0.439152	-0.514839	0.299432	-0.610027	0.221618	-1.53184	0.674914	0.694348	0.774608	0.634051	0.659425	0.605823	0.540789	3	0	0.666667	0.377171	58	21	22	36	51	4	4	0	1	11	40	11	0	0	1	19
4134901802	4134901802	41349018	41349	Control	52861235	1049602865	11	18	5	12	0.663248	-0.372979	0.357315	-0.315584	0.4462	-0.221682	0.399258	0.518408	0.310055	-0.467338	0.206511	-0.368003	0.671825	0.677407	0.725894	0.742067	0.623658	0.542649	0.517343	8	0	0.5	0.907637	54	22	19	36	52	3	5	0	1	13	27	5	1	0	0	21
4134902101	4134902102	41349021	41349	Control	52861235	1049602865	11	8	8	10	0.869378	0.00137949	0.363149	0.0934578	0.65979	0.111686	0.405206	-0.127261	0.321946	-0.196018	0.215921	-0.0846049	0.643205	0.680153	0.757739	0.604782	0.623658	0.5826	0.569557	6	1	0.5	0.65515	53	21	17	33	47	4	6	0	1	14	20	5	0	0	1	18
	4134902302	41349023	41349	Control																										11	1	0.0909091	-2.14012	54	23	23	32	48	1	3	0	1	6	41	2	1	0	0	17
4134902402	4134902402	41349024	41349	Control	52861235	1049602865	2	5	5	8	0.87554	-0.438329	0.387889	-0.96692	0.487898	-0.953462	0.431397	-1.03234	0.403005	-1.36637	0.236184	-1.82763	0.613075	0.669605	0.746732	0.622595	0.591826	0.57036	0.503122	4	1	1	0.918794	54	22	17	38	52	1	3	0	1	10	24	9	0	0	1	20
4134902502	4134902502	41349025	41349	Control	52861235																		0.707004	0.67074	0.784662	0.789603	0.692552	0.572487	0.47981	5	0	1	0.442589	52	21	20	37	50	4	5	0	0	4	22	11	1	0	0	16
4134902902	4134902902	41349029	41349	Control	52861235	1049602865	13	20	6	4	0.867811	0.28057	0.40945	-0.168972	0.555549	-0.432755	0.414914	-0.457204	0.324538	0.118091	0.229817	0.194389	0.640123	0.680153	0.727524	0.789603	0.734252	0.552984	0.579579	5	1	0.8	0.409938	61	25	28	41	56	4	5	0	0	11	44	10	1	0	0	22
4134903102	4134903102	41349031	41349	Control	52861235	1049602865	10	18	5	4	0.868834	0.0677462	0.372372	0.833214	0.48262	0.112797	0.398338	0.475504	0.315057	-0.241766	0.204572	-0.45911	0.633228	0.691908	0.762633	0.7213	0.692552	0.681671	0.571792	4	0	0.75	-1.30012	52	21	26	37	51	3	6	0	1	10	24	1	1	0	0	19
4134903302	4134903302	41349033	41349	Control	52861235	1049602865	2	8	3	7	0.874325	-0.371071	0.358081	-0.262718	0.491337	-1.35775	0.399671	-1.6289	0.357177	-1.72542	0.227135	-1.65002	0.671825	0.67074	0.771637	0.765215	0.705507	0.689924	0.548081	6	1	0.5	-0.456767	34	10	12	25	33	4	3	0	1	9	33	1	1	0	0	10
4134903502	4134903502	41349035	41349	Control	52861235	1049602865	6	6	2	0	0.867811	0.28057	0.38957	-0.87318	0.477917	-1.0313	0.418649	-1.35625	0.33686	-0.877734	0.237717	-1.85628	0.691438	0.674458	0.757673	0.789603	0.734252	0.643068	0.44985	7	0	0.428571	-0.693698	49	18	16	29	46	2	3	0	0	3	32	9	1	0	0	13
	4135900102	41359001	41359	Nutrici�n																										3	0	1	-1.1954	44	18	20	35	49	2	2	0	1							15
4135900202	4135900202	41359002	41359	Nutrici�n	1014210659	1049602865	1	18	14	14	0.881647	-0.723996	0.373747	0.944382	0.553757	1.19235	0.403488	0.649794	0.309083	1.13158	0.281353	0.903242	0.707004	0.699864	0.725894	0.789603	0.617925	0.671252	0.528286	3	0	0.666667	-0.309661	50	23	18	32	47	4	3	0	1	11	24	11	1	0	0	14
4135900302	4135900302	41359003	41359	Nutrici�n	1014210659	1049602865	1	17	9	12	0.86846	0.123413	0.429479	2.85691	0.511528	0.368808	0.480071	1.80276	0.406529	1.94563	0.295399	1.06223	0.658642	0.698661	0.75415	0.765215	0.692552	0.618582	0.513309	4	1	1.25	1.02351	63	30	35	36	54	2	3	0	0	7	31	9	1	0	0	21
4135900402	4135900402	41359004	41359	Nutrici�n	1014210659	1049602865	1	18	9	14	0.529985	0.736202	0.368655	0.523125	0.578412	1.00278	0.399708	0.53627	0.318337	1.18026	0.304	1.15548	0.624103	0.69107	0.727524	0.789603	0.734252	0.584471	0.560857	3	0	1	0.516788	49	21	22	34	54	5	5	1	0	7	23	11	1	0	0	16
4135900602	4135900602	41359006	41359	Nutrici�n	1014210659	1049602865	13	19	3	12	0.514915	1.45419	0.400361	-0.448698	0.575596	1.18358	0.406351	-0.164211	0.261327	0.316578	0.287506	0.974005	0.643205	0.710731	0.738635	0.615413	0.665842	0.519801	0.480164	4	0	0.5	0.36158	55	25	21	35	53	1	4	0	0	4	31	5	1	0	0	16
4135901102	4135901102	41359011	41359	Nutrici�n	1014210659	1049602865	1	11	2	0	0.87554	-0.438329	0.366117	0.318112	0.489446	0.229213	0.436758	-0.989148	0.297084	-0.920162	0.202128	-0.685631	0.713977	0.677407	0.77921	0.765215	0.659328	0.654377	0.581257	5	1	0.4	-1.60914	49	17	15	34	52	1	7	1	0	14	36	3	1	0	0	19
4135901302	4135901302	41359013	41359	Nutrici�n	1014210659	1049602865	12	13	1	5	0.874325	-0.371071	0.400951	-0.429306	0.482557	-1.19447	0.417378	-0.466454	0.334592	0.0288683	0.202151	-0.678988	0.666535	0.694065	0.786202	0.639198	0.674813	0.541984	0.484751	3	0	0.333333	-1.04955	50	18	19	33	51	3	5	0	1	18	24	5	1	0	0	18
4135901402	4135901402	41359014	41359	Nutrici�n	1014210659	1049602865	11	5	6	10	0.621292	-0.0680031	0.379515	1.34789	0.43269	-0.434597	0.439152	-0.514839	0.38839	-0.0384329	0.203314	-0.539446	0.691438	0.674458	0.727524	0.742067	0.604934	0.58507	0.481666	2	0	0.5	-0.979745	53	21	23	36	52	2	2	0	1	13	20	4	0	0	1	20
4135901602	4135901602	41359016	41359	Nutrici�n	1014210659	1049602865	13	12	9	9	0.87554	-0.438329	0.36759	0.435751	0.599269	-0.147101	0.397061	0.255882	0.347278	0.322655	0.234401	0.271746	0.6408	0.67074	0.748006	0.765215	0.627549	0.544632	0.497647	3	1	0.666667	-0.351118	45	24	22	33	52	4	3	0	1	6	32	2	1	0	0	19
4135901702	4135901702	41359017	41359	Nutrici�n	1014210659	1049602865	8	10	4	7	0.570794	0.325773	0.385644	-1.14102	0.544882	-0.420809	0.429861	-1.07309	0.328852	-1.63846	0.206743	-1.11156	0.624103	0.68842	0.745951	0.7213	0.692552	0.599292	0.51784	17	1	0.235294	-0.142555	59	25	25	35	54	2	5	0	0	6	25	10	0	0	1	18
4135902402	4135902402	41359024	41359	Nutrici�n	1014210659	1049602865	12	11	12	10	0.574501	0.29461	0.388548	1.79098	0.536749	0.197757	0.39761	0.430049	0.309328	0.0476708	0.285076	0.946282	0.627312	0.741051	0.745951	0.742067	0.705507	0.574784	0.513539	8	1	0.375	-0.0840386	43	18	20	32	35	6	3	0	1	12	31	13	0	0	1	12
4135902602	4135902602	41359026	41359	Nutrici�n	1014210659	1049602865	5	10	3	8	0.86846	0.123413	0.368859	0.540016	0.515794	-0.606385	0.412024	-0.259926	0.325934	-0.29482	0.203441	-0.5299	0.624103	0.677407	0.727524	0.744098	0.665842	0.542871	0.465988	4	0	0.25	-0.5384	53	16	20	34	53	3	5	0	1	8	22	5	1	0	0	16
4135902702	4135902702	41359027	41359	Nutrici�n	1014210659	1049602865	1	15	9	15	0.869378	0.00137949	0.365115	0.240425	0.531053	0.263356	0.401362	0.161745	0.335738	0.187931	0.202062	-0.715191	0.643205	0.669605	0.727524	0.789603	0.592374	0.572281	0.475941	4	1	0.75	1.50983	47	19	23	34	52	4	5	0	1	10	27	11	0	0	1	18
4135902802	4135902802	41359028	41359	Nutrici�n	1014210659	1049602865	9	13	2	11	0.867811	0.28057	0.367697	0.44449	0.544725	0.772511	0.431802	-0.321531	0.300901	-0.583782	0.202208	-0.802262	0.647225	0.677407	0.725981	0.765215	0.623658	0.570382	0.491851	6	0	0.666667	1.16499	42	14	18	32	34	4	3	1	1	12	36	5	1	0	0	12
4135903002	4135903002	41359030	41359	Nutrici�n	1014210659	1049602865	12	14	4	13	0.533691	1.76338	0.36711	0.396969	0.536611	1.08376	0.40419	0.666819	0.345339	0.278014	0.263407	0.684884	0.633228	0.67074	0.750635	0.742067	0.600469	0.565468	0.502207	4	0	0.25	-2.01976	40	21	17	35	51	4	2	0	1	10	35	9	1	0	0	15
4137800102	4137800102	41378001	41378	Estimulaci�n	1014210659	1049602865	19	19	12	15	0.867811	0.28057	0.374868	1.03145	0.674381	0.216005	0.397827	0.445358	0.332657	1.32765	0.309511	1.2138	0.643205	0.67074	0.715216	0.732182	0.692552	0.54373	0.472638	3	0	1	0.376014	58	21	27	34	52	2	4	0	1	4	21	11	1	0	0	21
4137800202	4137800202	41378002	41378	Estimulaci�n	1014210659	1049602865	6	11	4	13	0.87554	-0.438329	0.406451	-0.257609	0.599269	-0.147101	0.398724	0.494802	0.278197	0.719051	0.203343	-0.537222	0.603193	0.711781	0.73739	0.712133	0.734252	0.597464	0.479064	7	1	0.285714	-1.65701	57	21	28	34	48	3	4	1	0	0	31	2	1	0	0	24
4137800302	4137800302	41378003	41378	Estimulaci�n	1014210659	1049602865	1	4	3	1	0.693805	-0.595098	0.366659	0.360973	0.477917	-1.0313	0.43432	-0.503023	0.353623	-0.410042	0.20588	-1.07443	0.62657	0.677407	0.727524	0.712133	0.629985	0.525928	0.469957	6	1	0.5	-0.225935	51	19	18	34	48	4	4	0	1	9	22	8	0	0	1	18
4137800402	4137800402	41378004	41378	Estimulaci�n	1014210659	1049602865	5	15	2	13	0.663248	-0.372979	0.367428	0.422637	0.533325	0.660839	0.41451	-0.440763	0.32863	0.251146	0.203659	-0.514517	0.612378	0.680153	0.725981	0.765215	0.627031	0.562277	0.468479	6	1	0.5	0.709367	53	24	31	36	62	5	7	0	0	6	40	5	0	0	1	23
4137800502	4137800502	41378005	41378	Estimulaci�n	1014210659	1049602865	9	17	6	10	0.874325	-0.371071	0.376732	1.16725	0.679851	0.160373	0.398123	0.46362	0.320873	1.24267	0.204418	-0.467629	0.623384	0.67396	0.727524	0.696108	0.647104	0.555516	0.516607	4	0	0.75	0.466293	57	21	27	37	52	4	7	1	1	2	19	5	1	0	0	21
4137801001	4137801002	41378010	41378	Estimulaci�n	1014210659	1049602865	13	20	7	14	0.663248	-0.372979	0.393845	-0.682615	0.475778	-0.162974	0.398909	0.503352	0.306957	-0.352471	0.216686	-0.066585	0.612378	0.677407	0.727524	0.712133	0.67414	0.518373	0.452917	5	1	0.4	0.242397	52	23	28	38	56	7	7	1	1	0	27	11	0	0	1	22
4137801102	4137801102	41378011	41378	Estimulaci�n	1014210659	1049602865	15	10	5	10	0.612958	-0.00614736	0.375472	1.07668	0.649242	0.0229741	0.401305	0.167163	0.304927	0.00075012	0.205592	-0.408065	0.603193	0.680153	0.727524	0.696108	0.665842	0.536848	0.466118	3	1	1	0.723802	56	18	18	36	59	5	4	0	1	3	33	3	1	0	0	19
4137801402	4137801402	41378014	41378	Estimulaci�n	1014210659	1049602865	12	11	7	5	0.874325	-0.371071	0.360129	-0.121261	0.477917	-1.0313	0.431802	-0.321531	0.330187	-0.145332	0.207656	-0.32344	0.603193	0.713972	0.725981	0.67564	0.602037	0.544507	0.456581	4	0	0.75	-0.274756	53	21	20	36	52	3	5	0	0	7	24	4	1	0	0	18
4137801502	4137801502	41378015	41378	Estimulaci�n	1014210659	1049602865	11	12	2	7	0.86846	0.123413	0.367853	0.457143	0.551859	-0.380745	0.399796	0.308402	0.324676	-0.0249437	0.208251	-1.1694	0.612378	0.67074	0.731407	0.673194	0.604934	0.525186	0.480835	3	0	1	-0.770318	51	20	16	28	47	4	5	0	1	3	25	11	1	0	0	15
4137801701	4137801702	41378017	41378	Estimulaci�n	1014210659	1049602865	22	21	16	15	0.566042	2.09452	0.396893	2.08622	0.512773	0.62254	0.39745	0.417255	0.430627	2.12406	0.346645	1.58257	0.624103	0.674458	0.725981	0.712133	0.614695	0.546476	0.45562	4	1	1	1.46485	67	27	33	36	60	3	3	0	0							22
4137801902	4137801902	41378019	41378	Estimulaci�n	1014210659	1049602865	17	20	8	16	0.510902	1.29567	0.365139	0.2423	0.521682	0.496736	0.445845	-0.628074	0.325908	1.26001	0.251595	0.528412	0.613075	0.690437	0.716772	0.76183	0.623658	0.658006	0.512005	3	0	0.666667	0.431389	61	26	29	40	58	7	7	0	1	1	22	11	1	0	0	22
4137802902	4137802902	41378029	41378	Estimulaci�n	1014210659	1049602865	4	9	3	4	0.867811	0.28057	0.451818	-1.35939	0.496145	-1.47097	0.420523	-0.673497	0.374046	-1.35223	0.229388	-1.69582	0.623384	0.674458	0.716772	0.740239	0.591826	0.551097	0.44841	5	1	0.4	-1.00887	42	12	12	29	33	3	4	0	1	4	30	3	1	0	0	12
4137803102	4137803102	41378031	41378	Estimulaci�n	1014210659	1049602865	18	13	5	16	0.526955	1.67445	0.369018	0.553178	0.523916	0.0450932	0.39687	0.307934	0.295419	0.969251	0.314511	1.26581	0.623384	0.689649	0.747967	0.713894	0.629985	0.530369	0.461543	6	1	0.5	1.95117	62	27	31	39	53	4	5	0	1	2	33	6	1	0	0	22
4137803202	4137803202	41378032	41378	Estimulaci�n	1014210659	1049602865	3	18	2	4	0.867811	0.28057	0.357563	-0.298432	0.674381	0.216005	0.416221	-0.515367	0.324488	-0.917929	0.208781	-0.283821	0.612378	0.67074	0.727524	0.765215	0.622494	0.570085	0.454803	6	0	0.5	-0.37947	60	20	28	38	54	2	5	0	1	6	19	8	1	0	0	20
4137803302	4137803302	41378033	41378	Estimulaci�n	1014210659	1049602865	6	13	3	10	0.58999	0.169428	0.36166	-0.0138122	0.479831	-0.967096	0.414547	-0.350692	0.433583	-1.1986	0.212246	-0.178646	0.623384	0.675167	0.727524	0.712133	0.591826	0.561881	0.494288	5	0	0.4	-1.02163	42	15	15	30	45	0	4	0	0	5	28	2	1	0	0	13
4139600102	4139600102	41396001	41396	Estim + Nutrici�n	1014210659	1049602865	7	15	4	8	0.868834	0.0677462	0.398076	2.12276	0.568714	0.443639	0.407432	-0.198738	0.343982	0.0226344	0.21513	-0.103745	0.617689	0.67074	0.727524	0.789603	0.610045	0.554332	0.470943	10	1	0.6	0.751253	59	25	20	38	54	2	7	1	1	3	23	11	0	0	1	21
4139600302	4139600302	41396003	41396	Estim + Nutrici�n	1014210659	1049602865	18	11	7	13	0.528269	1.69287	0.372338	0.830407	0.54316	0.719625	0.46942	1.58363	0.38233	1.78955	0.285857	0.955224	0.603193	0.674458	0.727524	0.712133	0.602037	0.535701	0.461838	4	0	0.25	-2.61506	69	26	29	38	56	3	3	0	1	2	26	7	1	0	0	25
4139600702	4139600702	41396007	41396	Estim + Nutrici�n	1014210659	1049602865	9	13	8	13	0.869378	0.00137949	0.366341	0.335741	0.568594	0.879819	0.401629	-0.00355057	0.265295	-0.0501002	0.213455	-0.146166	0.603193	0.67074	0.727524	0.740239	0.62078	0.607976	0.447496	3	0	0.666667	-0.363879	44	19	18	31	46	4	5	0	1	16	22	11	1	0	0	15
4139601202	4139601202	41396012	41396	Estim + Nutrici�n	1014210659	1049602865	1	8	3	3	0.568439	0.345871	0.38928	-0.888198	0.486869	-1.32717	0.413238	-1.48146	0.36912	-1.63727	0.260267	-2.2405	0.612378	0.674458	0.727524	0.7213	0.633967	0.529136	0.464175	3	0	1.33333	1.40637	34	13	10	27	33	3	5			9	27	5	0	0	1	18
4139601302	4139601302	41396013	41396	Estim + Nutrici�n	1014210659	1049602865	9	15	2	8	0.663248	-0.372979	0.37577	1.09862	0.504665	0.396725	0.431802	-0.321531	0.298289	-0.6695	0.205978	-0.390661	0.611016	0.67074	0.740145	0.765215	0.591826	0.530459	0.447897	7	1	0.142857	-0.9758	52	19	19	34	45	3	4	0	1	12	19	8	0	0	1	18
4139601502	4139601502	41396015	41396	Estim + Nutrici�n	1014210659	1049602865	10	16	9	10	0.565976	0.367159	0.367961	0.466021	0.674381	0.216005	0.414547	-0.350692	0.326404	-0.35146	0.210823	-0.219366	0.623384	0.674477	0.727524	0.765215	0.61315	0.529136	0.471134	4	0	0.75	-0.469009	54	24	24	37	52	4	5	0	1	5	21	11	1	0	0	24
4139602002	4139602002	41396020	41396	Estim + Nutrici�n	1014210659	1049602865	2	10	0	3	0.663248	-0.372979	0.390918	-0.807672	0.477877	-1.15895	0.430615	-1.05349	0.300129	-0.897568	0.206581	-1.10482	0.646114	0.712844	0.740145	0.711755	0.704544	0.583027	0.57	5	0	0.6	0.403465	37	13	10	30	41	2	2	1	1	3	41	4	1	0	0	15
4139602102	4139602102	41396021	41396	Estim + Nutrici�n	1014210659	1049602865	2	20	5	12	0.674743	-0.45616	0.406312	-0.261787	0.529059	-1.72702	0.412919	-0.380543	0.31425	-0.292515	0.229846	0.194893	0.612378	0.669605	0.716772	0.712133	0.613005	0.544191	0.459929	5	0	0.8	-0.854089	51	19	10	33	45	3	3	1	1	9	25	5	1	0	0	17
4139602202	4139602202	41396022	41396	Estim + Nutrici�n	1014210659	1049602865	5	12	2	3	0.874325	-0.371071	0.36838	0.500361	0.466569	-0.0345444	0.420107	-0.629361	0.327876	0.0294662	0.206049	-1.082	0.624103	0.674458	0.725981	0.765215	0.613005	0.538149	0.523597	5	1	0.8	-0.331111	50	15	18	32	47	6	7	0	1	3	20	11	0	0	1	16
4139602302	4139602302	41396023	41396	Estim + Nutrici�n	1014210659	1049602865	9	22	6	9	0.738223	-0.929651	0.363523	0.12088	0.495084	-0.753615	0.401918	-0.0143435	0.333314	0.32204	0.207893	-0.314808	0.612378	0.694348	0.727524	0.712133	0.609903	0.537824	0.475492	6	1	0.666667	-0.557173	53	21	18	36	48	1	1	0	1	16	21	4	0	0	1	18
4139602402	4139602402	41396024	41396	Estim + Nutrici�n	1014210659	1049602865	4	8	2	8	0.867811	0.28057	0.404527	-0.316132	0.523516	-0.542265	0.420755	-0.823835	0.294163	-0.997756	0.202891	-0.892279	0.627312	0.67396	0.745951	0.712133	0.591826	0.511867	0.469251	6	1	0.666667	0.779176	50	19	12	31	45	5	4	0	0	9	21	11	0	0	1	14
4139602701	4139602702	41396027	41396	Estim + Nutrici�n	1014210659	1049602865	9	6	5	9	0.87554	-0.438329	0.363711	0.13476	0.532395	0.447385	0.399576	-1.76536	0.335913	-0.115989	0.221854	0.045298	0.691438	0.674458	0.747967	0.765215	0.653144	0.578724	0.492838	5	0	0.8	1.09987	55	23	25	33	52	3	3	0	1	2	23	6	0	0	1	21
4139602902	4139602902	41396029	41396	Estim + Nutrici�n	1014210659	1049602865	18	27	7	16	0.513129	1.40166	0.3899	1.84423	0.555214	1.5319	0.481217	2.08514	0.34453	1.44024	0.285888	0.95557	0.612378	0.69993	0.727524	0.691213	0.644485	0.53397	0.523266	4	0	0.5	0.230735	62	28	27	39	55	4	6	0	1	3	28	5	1	0	0	23
4139603002	4139603002	41396030	41396	Estim + Nutrici�n	1014210659	1049602865	9	14	7	15	0.598493	0.10334	0.374318	0.98918	0.597333	0.75537	0.439141	1.183	0.330712	0.00842127	0.228675	0.17429	0.611016	0.67074	0.716772	0.740239	0.591826	0.525968	0.483286	5	1	0.6	0.751253	60	21	18	37	45	5	4	0	1	2	26	11	0	0	1	19
4139603302	4139603302	41396033	41396	Estim + Nutrici�n	52890349																		0.662732	0.699864	0.757905	0.720529	0.714305	0.621874	0.511622	7	1	0.428571	-1.48847	51	21	12	33	48	2	3	0	1	5	17	5	0	0	1	17
4154800302	4154800302	41548003	41548	Estimulaci�n	1032392996	1049602865	20	21	12	10	0.551184	1.9548	0.369465	0.590516	0.674381	0.216005	0.415124	0.870655	0.287854	0.0506985	0.28369	0.930334	0.667055	0.675375	0.72941	0.740239	0.668036	0.544195	0.52627	3	0	1	1.11706	61	29	36	38	54	5	6	0	1	2	23	11	1	0	0	21
4154800502	4154800502	41548005	41548	Estimulaci�n	1032392996	1049602865	15	14	6	15	0.87554	-0.438329	0.373931	0.958888	0.559925	-0.34732	0.398389	0.478219	0.274801	-0.0592973	0.316583	1.28712	0.643205	0.67074	0.727524	0.691461	0.604934	0.549908	0.492737	5	1	0.8	0.409938	59	32	40	39	61	5	1	0	0	1	25	11	0	0	1	22
4154800702	4154800702	41548007	41548	Estimulaci�n	1032392996	1049602865	17	16	7	15	0.86846	0.123413	0.373638	0.935753	0.674381	0.216005	0.445131	1.24723	0.323563	1.23579	0.26754	0.736988	0.678973	0.67074	0.740145	0.7213	0.591826	0.572033	0.441284	4	0	0.75	0.412075	58	22	23	37	52	6	4	0	1	6	25	7	1	0	0	22
4154800902	4154800902	41548009	41548	Estimulaci�n	1032392996	1049602865	1	8	6	7	0.87841	-0.581112	0.398113	-0.524735	0.56893	-0.292826	0.392749	-1.81149	0.317448	-0.90264	0.231868	-1.74494	0.603193	0.700435	0.812876	0.7213	0.734252	0.631297	0.50059	5	1	1	1.46485	54	29	23	36	52	5	7	0	0	7	18	9	0	0	1	24
4154801002	4154801002	41548010	41548	Estimulaci�n	1032392996	1049602865	15	18	8	8	0.515149	0.988896	0.379252	1.33187	0.674381	0.216005	0.401177	0.586253	0.297423	0.99452	0.239521	0.3529	0.642436	0.687465	0.75415	0.604782	0.602037	0.572179	0.470934	4	1	0.75	0.0730312	54	22	23	38	57	4	4	1	0	5	25	11	1	0	0	23
4154801202	4154801202	41548012	41548	Estimulaci�n	1032392996	1049602865	6	7	4	11	0.663248	-0.372979	0.408823	-0.187288	0.500432	0.327677	0.407482	-0.200325	0.285464	-0.430597	0.221187	0.0316815	0.629635	0.702548	0.777226	0.789603	0.610045	0.575823	0.548739	5	0	0.2	-0.93021	57	23	17	37	57	4	1	0	0	6	29	4	1	0	0	19
4154801302	4154801302	41548013	41548	Estimulaci�n	1032392996	1049602865	5	8	4	12	0.663248	-0.372979	0.371288	0.743245	0.479831	-0.967096	0.427581	-1.1912	0.341501	-0.616593	0.202571	-0.609055	0.663051	0.695157	0.786202	0.681017	0.600469	0.510819	0.471247	3	0	0.666667	-0.788963	43	16	12	33	39	3	2	0	0	1	18	11	1	0	0	13
4154801402	4154801402	41548014	41548	Estimulaci�n	1032392996	1049602865	18	12	1	8	0.526861	0.778479	0.369047	0.555605	0.449348	-0.32488	0.411954	0.819256	0.266378	0.0437286	0.241285	0.379813	0.643205	0.674458	0.715216	0.715392	0.692552	0.527297	0.453182	8	1	0.625	1.30778	60	26	34	36	53	3	2	0	0	5	19	11	0	0	1	22
4154801602	4154801602	41548016	41548	Estimulaci�n	1032392996	1049602865	13	16	7	16	0.868834	0.0677462	0.371763	0.782794	0.435008	-0.345915	0.442965	1.23626	0.361415	1.58933	0.332797	1.44947	0.627312	0.67074	0.745951	0.660413	0.591826	0.555929	0.449443	9	1	0.666667	1.5959	55	26	23	34	63	3	5	0	1	7	21	11	1	0	0	21
4154801902	4154801902	41548019	41548	Estimulaci�n	1032392996	1049602865	5	15	2	9	0.867811	0.28057	0.40971	-0.161404	0.548402	-0.447154	0.418794	-0.69394	0.369905	-1.01993	0.202052	-0.726943	0.619951	0.67074	0.740145	0.67564	0.61315	0.546849	0.504157	6	0	0.833333	-0.840127	40	16	13	32	48	3	3	1	0	1	32	5	1	0	0	16
4154802302	4154802302	41548023	41548	Estimulaci�n	1032392996	1049602865	11	13	6	4	0.867811	0.28057	0.372504	0.844012	0.497486	-0.0649678	0.445845	-0.628074	0.280555	0.315684	0.211659	-0.195096	0.643205	0.729569	0.753969	0.712133	0.692552	0.625656	0.550766	4	1	0.75	1.50983	52	20	14	33	38	3	3	0	1	10	38	15	1	0	0	17
4154802402	4154802402	41548024	41548	Estimulaci�n	1032392996	1049602865	10	13	6	3	0.874325	-0.371071	0.35587	-0.41609	0.487762	-1.26593	0.422058	-1.24867	0.364795	-0.844898	0.202205	-0.801498	0.713288	0.690437	0.725894	0.651855	0.627549	0.670709	0.534011	5	1	1.2	1.00256	39	17	13	31	45	3	6	0	1	2	20	11	0	0	1	15
4154802902	4154802902	41548029	41548	Estimulaci�n	1032392996	1049602865	7	14	4	8	0.867811	0.28057	0.390976	1.8849	0.488862	0.152985	0.398039	0.458694	0.32232	1.26193	0.202623	-0.602959	0.687465	0.713948	0.771637	0.703411	0.705507	0.67325	0.591697	7	0	0.571429	0.33728	59	28	15	33	54	5	6	0	1	2	38	2	1	0	0	21
4154803002	4154803002	41548030	41548	Estimulaci�n	1032392996	1049602865	10	11	5	4	0.86846	0.123413	0.376485	1.14988	0.619567	-0.0563488	0.403488	0.649794	0.276428	0.314775	0.202068	-0.756416	0.678973	0.684481	0.727524	0.789603	0.64867	0.542526	0.450065	6	1	0.833333	0.848985	58	28	27	36	57	4	5	1	1	3	25	11	0	0	1	20
4154803102	4154803102	41548031	41548	Estimulaci�n	1032392996	1049602865	13	12	6	4	0.867811	0.28057	0.376115	1.12358	0.56893	-0.292826	0.433693	-1.14182	0.288715	0.575286	0.203409	-0.532313	0.646114	0.67074	0.741665	0.666671	0.591826	0.599726	0.522529	8	0	0.5	1.05733	38	19	12	30	46	1	1	0	1	7	33	5	1	0	0	17
4179100302	4179100302	41791003	41791	Estimulaci�n	1014210659	1049602865	18	13	7	16	0.526861	0.778479	0.367017	0.389501	0.599269	-0.147101	0.411516	-0.331522	0.31481	-0.106259	0.236094	0.299124	0.613075	0.67074	0.736998	0.765215	0.638174	0.549875	0.457319	3	0	0.666667	-0.874096	60	30	35	39	53	4	5	0	0	9	17	3	1	0	0	22
4179100402	4179100402	41791004	41791	Estimulaci�n	1014210659	1049602865	9	17	8	12	0.545929	0.554638	0.378899	1.31011	0.727814	0.43766	0.417687	0.909563	0.387911	0.749776	0.268617	0.750364	0.624103	0.705641	0.727524	0.636732	0.700405	0.528292	0.470871	3	0	0.666667	-0.734746	64	29	36	39	64	4	6	0	0	8	20	12	1	0	0	24
4179100502	4179100502	41791005	41791	Estimulaci�n	1014210659	1049602865	6	11	2	5	0.881647	-0.723996	0.391497	-0.78135	0.497379	0.0628629	0.436249	-0.870136	0.331317	-0.69902	0.216696	-1.41604	0.603193	0.669605	0.725981	0.67564	0.585744	0.512669	0.452568	3	0	0.666667	-0.734746	58	25	27	37	55	3	6	0	1	14	43		0	0	1	19
4179100602	4179100602	41791006	41791	Estimulaci�n	48601003	1013623944	10	11	4	12	0.867811	0.28057	0.392755	-0.727021	0.502317	0.237062	0.399247	0.511241	0.384385	1.04752	0.253222	0.550732	0.700515	0.67074	0.716772	0.765215	0.647104	0.537746	0.585205	4	1	1	0.918794	51	24	25	36	53	5	7	0	1	8	21	11	0	0	1	16
4179101202	4179101202	41791012	41791	Estimulaci�n	1014210659	1049602865	2	10	0	4	0.674743	-0.45616	0.365249	0.250706	0.679851	0.160373	0.41666	0.892733	0.316481	-0.0679778	0.217022	-1.42413	0.613075	0.674458	0.716772	0.765215	0.592374	0.511867	0.455702	4	0	0.5	-1.39985	49	23	22	35	59	4	2	0	1	1	31	11	1	0	0	20
4179101302	4179101302	41791013	41791	Estimulaci�n	1014210659	1049602865	12	8	3	13	0.867811	0.28057	0.410956	-0.125416	0.565413	0.557143	0.400307	0.55793	0.297191	0.978444	0.251649	0.52916	0.603193	0.674458	0.725981	0.765215	0.604934	0.509545	0.461718	6	0	0.666667	-1.33502	58	31	38	46	62	2	4	1	1	6	33	7	1	0	0	24
4179101402	4179101402	41791014	41791	Estimulaci�n	1014210659	1049602865	19	16	13	16	0.520683	1.5756	0.383828	1.58189	0.609976	2.19388	0.406447	0.716777	0.371688	1.67505	0.328111	1.40332	0.612378	0.67396	0.725981	0.712133	0.585744	0.592183	0.455989	8	1	0.625	0.949272	57	31	35	47	67	2	3	0	1	8	39	1	1	0	0	20
4179101702	4179101702	41791017	41791	Estimulaci�n	1014210659	1049602865	13	12	5	7	0.525656	0.795734	0.369267	0.573994	0.674381	0.216005	0.405918	-0.15032	0.30561	-0.041026	0.222946	0.0671414	0.624103	0.674458	0.727524	0.789603	0.620584	0.511867	0.477547	5	1	0.6	-0.925099	47	21	16	36	47	4	2	0	1	2	24	5	1	0	0	15
4179102002	4179102002	41791020	41791	Estimulaci�n	1014210659	1049602865	2	12	4	3	0.87554	-0.438329	0.398732	-0.503389	0.674381	0.216005	0.419464	-0.579742	0.291726	-0.557958	0.204695	-1.01614	0.612378	0.67396	0.716772	0.681017	0.592374	0.532417	0.469056	11	1	0.181818	0.151011	41	11	10	28	37	2	2	0	0	1	19	1	1	0	0	14
	4179102102	41791021	41791	Estimulaci�n																										4	1	1.25	-0.742903	46	15	13	33	45	1	3	0	1	2	17	10	1	0	0	17
4179102302	4179102302	41791023	41791	Estimulaci�n	1014210659	1049602865	5	0	2	2	0.87554	-0.438329	0.405997	-0.27129	0.491408	-1.33304	0.433801	-0.780179	0.357161	-1.41389	0.235457	-1.81394	0.611016	0.674458	0.716772	0.7213	0.610103	0.525391	0.471335	3	0	0.666667	-0.734746	32	11	13	28	26	4	5	0	1	12	28	10	1	0	0	14
4179102602	4179102602	41791026	41791	Estimulaci�n	1014210659	1049602865	5	13	1	4	0.663248	-0.372979	0.385219	-1.19324	0.674381	0.216005	0.394933	-1.7845	0.360802	-0.591777	0.206194	-1.08834	0.611016	0.67074	0.716772	0.765215	0.585744	0.55422	0.482816	3	0	1.33333	0.285539	48	24	18	35	50	6	6	0	1	13	23	11	1	0	0	15
4179102702	4179102702	41791027	41791	Estimulaci�n	1014210659	1049602865	7	21	3	13	0.867811	0.28057	0.359624	-0.156352	0.674381	0.216005	0.406732	-0.176385	0.308757	-0.129763	0.228004	0.162301	0.603193	0.669605	0.716772	0.765215	0.622494	0.548838	0.466003	3	0	1	1.11706	59	26	35	37	62	5	6	0	1	9	25	11	1	0	0	20
4179102802	4179102802	41791028	41791	Estimulaci�n	1014210659	1049602865	3	8	0	4	0.867811	0.28057	0.403283	-0.354754	0.480476	-1.25548	0.402971	-1.63159	0.325163	-0.890358	0.263717	-2.29359	0.612378	0.669605	0.737599	0.691461	0.604934	0.525925	0.449888	4	1	1	0.318519	49	17	14	33	46	5	5	0	0	6	24	5	1	0	0	16
4179103102	4179103102	41791031	41791	Estimulaci�n	1032392996	1049602865	8	16	0	3	0.881647	-0.723996	0.40452	-0.316342	0.479813	-0.186069	0.397679	0.191412	0.313124	-0.257038	0.202063	-0.714474	0.678973	0.684481	0.757673	0.760581	0.639925	0.608366	0.533875	4	0	0.75	0.271301	47	18	15	34	50	5	5	0	1	17	26	11	1	0	0	18
4179700102	4179700102	41797001	41797	Control	1014210659	1049602865	7	13	4	15	0.663248	-0.372979	0.374756	1.02288	0.47281	-0.117783	0.402648	0.628214	0.335243	0.128783	0.228759	0.175784	0.690095	0.674458	0.734329	0.765215	0.602037	0.531525	0.495338	3	0	1.33333	0.515632	59	23	25	36	48	4	5	1	1	3	20	12	1	0	0	21
4179700202	4179700202	41797002	41797	Control	1014210659	1049602865	6	20	4	2	0.663248	-0.372979	0.368451	0.506278	0.516737	0.465216	0.430938	1.0845	0.328329	0.146876	0.202079	-0.762487	0.612378	0.674477	0.716772	0.712133	0.621861	0.529687	0.46638	9	0	0.444444	0.884368	50	21	14	31	44	2	4	0	0	7	35	11	0	0	1	14
4179700302	4179700302	41797003	41797	Control	1014210659	1049602865	15	14	7	8	0.663248	-0.372979	0.368511	0.511182	0.466275	-0.0582306	0.437533	-0.968906	0.298616	0.945141	0.277112	0.853359	0.627312	0.674458	0.727524	0.765215	0.627549	0.529442	0.46189	5	1	0.8	1.99371	57	30	27	39	55	7	7	0	1	4	18	9	1	0	0	24
4179700402	4179700402	41797004	41797	Control	1014210659	1049602865	6	16	2	15	0.605397	0.0506903	0.385047	-1.22031	0.56893	-0.292826	0.40945	-0.263281	0.258248	-0.175766	0.215791	-0.0877198	0.603193	0.68997	0.748006	0.789603	0.591826	0.545144	0.461085	5	1	0.6	0.751253	55	22	20	38	54	7	7	0	0	10	20	13	0	0	1	22
4179700502	4179700502	41797005	41797	Control	1014210659	1049602865	5	11	2	2	0.881647	-0.723996	0.405941	-0.272974	0.674381	0.216005	0.409271	-1.49178	0.407765	-1.04209	0.206494	-1.10119	0.623384	0.669605	0.716772	0.673194	0.602037	0.563377	0.484789	8	1	0.625	1.30778	51	20	18	33	46	4	5	0	1	8	25	11	1	0	0	16
4179700602	4179700602	41797006	41797	Control	1014210659	1049602865	12	25	6	13	0.867811	0.28057	0.359487	-0.165789	0.478252	-0.285563	0.401242	0.588248	0.339869	-0.019379	0.259384	0.632947	0.623384	0.726509	0.737599	0.732182	0.614271	0.554015	0.465999	2	0	0.5	-1.91007	60	22	24	42	53	4	4	0	0	26	20	14	0	0	1	23
4179700902	4179700902	41797009	41797	Control	1014210659	1049602865	0	17	12	15	0.511528	1.33596	0.385069	1.64085	0.548402	-0.447154	0.398366	0.476977	0.325843	1.29742	0.253714	0.557419	0.623384	0.705629	0.747967	0.712133	0.660008	0.548321	0.479346	5	0	0.8	0.487236	60	26	27	36	52	6	5	0	1	7	34	9	1	0	0	22
4179701002	4179701002	41797010	41797	Control	1014210659	1049602865	8	16	3	2	0.874325	-0.371071	0.373717	0.942029	0.56893	-0.292826	0.396878	0.301338	0.301918	-0.140753	0.203191	-0.549143	0.612378	0.694348	0.727524	0.765215	0.592374	0.511971	0.475819	4	1	1	2.1606	51	20	18	34	48	2	4			6	21	13	1	0	0	17
4179701102	4179701102	41797011	41797	Control	1014210659	1049602865	12	12	6	14	0.87554	-0.438329	0.366337	0.335441	0.674381	0.216005	0.397883	0.176204	0.355781	-0.479477	0.228808	0.176637	0.603193	0.69993	0.727524	0.712133	0.614695	0.522833	0.460067	4	0	0.75	-0.129007	58	24	26	42	54	3	5	0	1	13	24	5	1	0	0	23
4179701402	4179701402	41797014	41797	Control	1014210659	1049602865	7	12	7	14	0.874325	-0.371071	0.357065	-0.332849	0.503112	0.347807	0.400672	0.570206	0.366531	-0.206387	0.229454	0.188045	0.603193	0.67396	0.734329	0.789603	0.585744	0.556253	0.45933	4	1	1	0.918794	53	20	20	34	46	2	4	0	1	10	20	8	1	0	0	16
4179701502	4179701502	41797015	41797	Control	1014210659	1049602865	17	11	5	10	0.868834	0.0677462	0.364207	0.171676	0.674381	0.216005	0.401857	-0.0121029	0.261945	-0.183528	0.214897	-0.109492	0.613075	0.67074	0.738635	0.765215	0.591826	0.535701	0.478254	3	0	0.333333	-1.52388	60	22	23	38	53	4	3	0	1	5	18	7	1	0	0	23
4179701902	4179701902	41797019	41797	Control	1014210659	1049602865	19	20	10	13	0.514464	1.4421	0.378336	1.27452	0.593444	0.511553	0.401233	0.0115991	0.322964	1.22953	0.310094	1.21991	0.628369	0.677407	0.727524	0.765215	0.610045	0.53397	0.506588	4	1	0.75	1.36014	55	25	26	37	55	3	7	0	1	5	27	16	0	0	1	20
4179702002	4179702002	41797020	41797	Control	1014210659	1049602865	4	14	2	2	0.86814	0.558918	0.404446	-0.318606	0.436349	-0.48194	0.401226	0.587746	0.333383	0.168423	0.203018	-0.903901	0.613075	0.677407	0.727524	0.765215	0.592374	0.531525	0.481127	5	1	0.8	0.835023	52	19	18	34	46	2	1	0	1	10	18	10	0	0	1	17
4179702202	4179702202	41797022	41797	Control	1014210659	1049602865	14	20	7	14	0.867811	0.28057	0.377404	1.21327	0.507643	0.314005	0.439152	-0.514839	0.347903	0.577306	0.247844	0.475875	0.619128	0.675375	0.725981	0.712133	0.610103	0.511867	0.454713	5	0	0.8	0.433018	59	24	25	43	60	3	2	0	1	8	17	10	0	0	1	24
4179702302	4179702302	41797023	41797	Control	1014210659	1049602865	12	27	10	12	0.531558	0.716047	0.386561	-1.0582	0.51401	0.429784	0.398431	0.1408	0.312366	-0.0475945	0.21651	-0.0706979	0.623384	0.705641	0.725298	0.712133	0.614695	0.527297	0.483219	9	1	0.444444	0.63188	63	26	26	38	55	3	2	0	1	5	29	4	1	0	0	25
4179900102	4179900102	41799001	41799	Control	1032392996	53122121	12	20	9	7	0.881647	-0.723996	0.370809	0.703093	0.496145	-1.47097	0.462734	1.48562	0.344976	-0.487053	0.206565	-0.365803	0.691438	0.691908	0.734306	0.66567	0.734252	0.633612	0.483709	4	0	0.75	0.466293	49	21	14	33	50	2	6	0	0	17	25	9	1	0	0	22
4179900302	4179900302	41799003	41799	Control	1032392996	53122121	5	20	3	4	0.87841	-0.581112	0.374994	1.04098	0.515447	-1.61591	0.410819	0.799743	0.430735	-0.767537	0.213544	-1.33377	0.684383	0.708855	0.774606	0.742067	0.734252	0.566843	0.524057	7	1	0.571429	1.35192	45	11	12	27	46	7	5	1	1	10	28	9	1	0	0	22
4179900702	4179900702	41799007	41799	Control	1032392996	53122121	5	9	2	7	0.551566	0.498776	0.404936	-0.303556	0.457004	-0.174035	0.406465	-0.167861	0.300505	-0.601772	0.208348	-0.298651	0.734128	0.68997	0.737599	0.666671	0.620584	0.613204	0.48929	3	0	0.333333	-0.903804	60	32	22	39	53	0	2	0	1	8	17	4	1	0	0	21
4179900802	4179900802	41799008	41799	Control	1032392996	53122121	12	19	3	10	0.574609	0.293715	0.373273	0.906571	0.649242	0.0229741	0.441282	1.21585	0.401707	1.21869	0.33827	1.50265	0.715397	0.717058	0.745951	0.668158	0.734252	0.596577	0.498473	3	0	1.33333	-0.0846433	59	22	31	35	52	4	5	1	0	9	20	11	1	0	0	21
4179901002	4179901002	41799010	41799	Control	1032392996																		0.684383	0.677407	0.757673	0.705687	0.600469	0.619798	0.529261	7	1	0.285714	-0.575962	42	17	16	29	43	3	4	0	1	12	18	5	1	0	0	12
4179901302	4179901302	41799013	41799	Control	1032392996	53122121	3	13	3	3	0.881647	-0.723996	0.400477	-0.444863	0.56893	-0.292826	0.402941	-0.0511155	0.330944	0.18927	0.209266	-1.20471	0.691438	0.67074	0.764128	0.67575	0.734252	0.582993	0.507686	3	0	2	0.389584	42	13	12	34	46	3	5	0	1	16	23	11	1	0	0	13
4179901402	4179901402	41799014	41799	Control	1032392996	53122121	17	19	14	14	0.534233	0.683184	0.39215	1.92767	0.574242	0.665666	0.445058	2.54753	0.447279	2.23605	0.245031	0.43538	0.684383	0.753244	0.73739	0.70721	0.668036	0.608477	0.546846	4	0	1	1.11706	60	30	33	35	54	6	7	0	1	4	33	11	1	0	0	22
4179901502	4179901502	41799015	41799	Control	1032392996	53122121	21	12	9	14	0.680306	-0.496539	0.371979	0.800712	0.539315	0.401831	0.398402	0.142559	0.270934	0.582549	0.23551	0.289742	0.633228	0.730867	0.738635	0.67564	0.688593	0.589706	0.537489	3	0	1.66667	0.425156	51	21	21	34	54	4	6	0	1	19	28	11	0	1	0	21
4179901702	4179901702	41799017	41799	Control	1032392996	53122121	20	12	13	6	0.87554	-0.438329	0.367136	0.399111	0.492233	0.206754	0.399537	0.0833707	0.271316	0.590552	0.247478	0.470657	0.678973	0.675167	0.728164	0.678941	0.650114	0.580307	0.478242	7	0	0.428571	-0.49493	47	21	13	36	49	7	4	0	1	19	18	5	1	0	0	18
4179901802	4179901802	41799018	41799	Control	1032392996	53122121	13	16	3	15	0.881647	-0.723996	0.362943	0.0783782	0.509095	0.0467577	0.442075	1.22546	0.326283	0.0408157	0.203028	-0.562892	0.627915	0.684481	0.738635	0.740239	0.688593	0.626719	0.505119	10	1	0.4	0.242397	47	12	11	33	46	4	7	0	1	10	28	11	0	0	1	19
4179901902	4179901902	41799019	41799	Control	1032392996	53122121	13	18	7	9	0.874325	-0.371071	0.399505	-0.477188	0.450834	-0.217706	0.408213	-0.223607	0.391429	-0.697628	0.22293	0.0668262	0.646555	0.67074	0.727524	0.622595	0.644485	0.590002	0.463825	8	0	0.625	-0.327113	54	23	16	33	53	6	4	0	0	14	25	11	1	0	0	22
4179902002	4179902002	41799020	41799	Control	1032392996	53122121	9	11	4	11	0.568439	0.345871	0.369861	0.623583	0.580402	1.3995	0.397521	0.423099	0.306866	1.04943	0.251525	0.527444	0.723707	0.669605	0.716772	0.681017	0.591826	0.553445	0.469011	3	0	1	1.11706	53	18	25	32	51	3	2	0	0	19	37	11	1	0	0	19
4179902202	4179902202	41799022	41799	Control	1032392996	53122121	9	18	7	14	0.545929	0.554638	0.389672	1.83543	0.495378	0.240705	0.460069	1.44961	0.420321	2.04635	0.277435	0.857193	0.671825	0.690011	0.741665	0.7213	0.665842	0.641257	0.489496	5	1	0.4	0.242397	53	16	14	32	53	5	7	0	1	2	21	11	1	0	0	18
4179902402	4179902402	41799024	41799	Control	1032392996	53122121	7	15	1	2	0.881647	-0.723996	0.383942	1.58741	0.572729	1.26389	0.403095	0.63988	0.285683	0.569387	0.212759	-0.164666	0.734128	0.67074	0.755883	0.604782	0.639925	0.541695	0.450273	4	0	0.75	1.01235	47	15	15	34	52	6	5	0	1	1	24	11	1	0	0	15
4179902702	4179902702	41799027	41799	Control	1032392996	53122121	9	7	3	6	0.871093	-0.156538	0.411949	-0.0969746	0.674381	0.216005	0.399318	0.135641	0.262826	0.341524	0.20956	-1.21452	0.66163	0.686002	0.727524	0.67564	0.644485	0.571804	0.464161	10	0	0.3	0.277809	42	13	14	30	44	3	3	0	0	9	27	5	1	0	0	13
4180700102	4180700102	41807001	41807	Estim + Nutrici�n	1014210659	1049602865	6	10	2	5	0.881647	-0.723996	0.402848	-0.368455	0.480572	0.0589939	0.39687	0.324254	0.262081	-0.0545702	0.204005	-0.492005	0.650255	0.677407	0.727524	0.702133	0.625052	0.56623	0.545795	4	0	0.75	-1.47033	45	22	24	33	52	4	3	0	1	11	27	10	1	0	0	19
4180700202	4180700202	41807002	41807	Estim + Nutrici�n	1014210659	1049602865	8	12	6	13	0.88006	-0.655826	0.377581	1.22513	0.479831	-0.967096	0.397084	0.378182	0.307614	-0.539371	0.210661	-0.2242	0.671825	0.69993	0.725894	0.765215	0.688593	0.656223	0.539455	5	0	0.8	1.79562	44	14	14	34	43	4	5	0	0	1	28	13	1	0	0	11
4180700401	4180700402	41807004	41807	Estim + Nutrici�n	1014210659	1049602865	18	21	6	16	0.88006	-0.655826	0.362453	0.0429269	0.550911	1.48835	0.398123	0.46362	0.35644	1.54655	0.321217	1.3343	0.734128	0.781844	0.745951	0.732182	0.680271	0.58507	0.506843	4	1	0.75	0.814081	61	30	37	39	61	4	7	0	1							21
	4180700802	41807008	41807	Estim + Nutrici�n																										4	0	0.75	-0.870056	59	31	36	42	59	3	4	0	1	5	24	11	1	0	0	20
4180700901	4180700902	41807009	41807	Estim + Nutrici�n	1014210659	1049602865	7	14	4	3	0.88006	-0.655826	0.403262	-0.355439	0.470115	-0.165888	0.441714	-0.841236	0.350431	0.693302	0.208556	-0.291475	0.678973	0.67396	0.82575	0.789603	0.734252	0.620904	0.620258	6	1	0.666667	0.354091	54	20	19	34	51	3	2	0	1	7	17	9	0	0	1	18
4180701002	4180701002	41807010	41807	Estim + Nutrici�n	1014210659	1049602865	18	13	5	10	0.621292	-0.0680031	0.360097	-0.123495	0.44198	-0.460118	0.398048	0.164745	0.38541	-0.895105	0.207833	-0.316963	0.691438	0.67074	0.716772	0.789603	0.585744	0.604949	0.551781	6	1	0.666667	0.0381269	56	22	27	35	56	5	6	0	1	5	21	9	1	0	0	19
4180701202	4180701202	41807012	41807	Estim + Nutrici�n	48601003	1049602865	3	6	4	6	0.86846	0.123413	0.364876	0.222162	0.649242	0.0229741	0.40157	0.598069	0.339992	-0.0526806	0.203234	-0.922063	0.734128	0.67396	0.738635	0.789603	0.613005	0.544236	0.485112	4	0	0.5	-1.91505	43	17	17	31	50	2	1	0	0	7	24	5	0	0	1	14
4180701402	4180701402	41807014	41807	Estim + Nutrici�n	1014210659	1049602865	14	15	5	2	0.867811	0.28057	0.36361	0.127259	0.674381	0.216005	0.397112	0.248338	0.312697	-0.0337884	0.202563	-0.610065	0.717656	0.669605	0.747967	0.7213	0.64867	0.675209	0.534606	3	0	0.666667	-0.0788287	48	20	21	34	50	2	5	0	1	3	34	11	1	0	0	18
4180701701	4180701702	41807017	41807	Estim + Nutrici�n	1014210659	1049602865	5	15	4	2	0.867811	0.28057	0.365275	0.252695	0.475029	0.0469848	0.417629	-0.970706	0.326204	-1.11003	0.232838	-1.76381	0.691438	0.680153	0.745951	0.744098	0.61315	0.560035	0.500286	9	0	0.444444	-0.0867746	50	21	21	33	54	3	1	0	1	3	17	1	0	0	1	17
4180701802	4180701802	41807018	41807	Estim + Nutrici�n	1014210659	1049602865	8	15	4	16	0.874325	-0.371071	0.38545	1.65835	0.562517	0.925908	0.413341	-0.306531	0.263534	0.366218	0.21119	-0.208574	0.643205	0.691908	0.727524	0.744499	0.638174	0.521508	0.476625	5	1	0.6	0.326168	54	25	23	38	54	4	6	0	0	3	32	10	1	0	0	22
4180701902	4180701902	41807019	41807	Estim + Nutrici�n	1014210659	1049602865	4	11	5	6	0.87554	-0.438329	0.36487	0.221748	0.599269	-0.147101	0.41747	-0.470733	0.270467	0.358267	0.202228	-0.661001	0.627312	0.67074	0.757185	0.724684	0.623658	0.585645	0.490483	5	0	0.8	-0.733116	53	20	33	39	57	3	2	0	1	2	34	5	1	0	0	21
4180702302	4180702302	41807023	41807	Estim + Nutrici�n	1014210659	1049602865	11	21	8	13	0.511448	1.11681	0.374216	0.981242	0.534542	0.994476	0.399866	0.0682989	0.377248	1.7566	0.262164	0.668981	0.734128	0.690011	0.727524	0.789603	0.639925	0.558629	0.493055	4	0	0.75	-0.129007	52	20	22	28	54	3	3	0	1	1	34	11	1	0	0	13
4180702602	4180702602	41807026	41807	Estim + Nutrici�n	1014210659	1049602865	7	12	4	2	0.641488	-0.215598	0.361787	-0.00478977	0.674381	0.216005	0.398416	0.205753	0.350885	0.526858	0.216436	-0.0724131	0.627312	0.67074	0.727524	0.742067	0.665842	0.550206	0.521005	4	1	1	1.46485	51	24	21	34	55	4	5	0	0	7	25	9	1	0	0	20
4180702702	4180702702	41807027	41807	Estim + Nutrici�n	1014210659	1049602865	7	15	4	4	0.625936	-0.102183	0.365925	0.303085	0.433125	-0.503632	0.415373	-0.408503	0.338272	0.395774	0.205812	-1.07134	0.627312	0.705858	0.72941	0.691959	0.659259	0.575178	0.485018	4	0	1	0.571006	38	15	14	30	42	3	4	0	1	12	30	9	1	0	0	13
4180702802	4180702802	41807028	41807	Estim + Nutrici�n	1014210659	1049602865	0	13	0	14	0.592623	0.148798	0.407782	-0.217935	0.480476	-1.25548	0.431802	-0.321531	0.372578	-0.722885	0.202615	-0.863551	0.612378	0.675375	0.745951	0.720529	0.734252	0.609947	0.535326	5	0	1	-0.770318	54	28	29	37	58	6	4	0	0	15	33	9	1	0	0	23
6659400102	6659400102	66594001	66594	Nutrici�n	48601003	1013623944	18	11	9	16	0.562948	2.06654	0.369867	0.624073	0.547673	1.25218	0.41972	0.939097	0.337889	0.315282	0.341415	1.53286	0.654529	0.695157	0.738635	0.691461	0.642698	0.569826	0.501497	4	1	0.5	0.709367	61	24	22	40	55	3	4	1	0	8	28	10	1	0	0	20
6659400201	6659400202	66594002	66594	Nutrici�n	48601003	1013623944	13	7	2	6	0.881647	-0.723996	0.40859	-0.194113	0.545234	1.21308	0.403622	-0.0746338	0.257166	-0.0731248	0.22084	0.0245	0.666535	0.677407	0.766205	0.67564	0.644485	0.657378	0.480525	10	0	0.2	-1.1054	49	17	16	29	37	3	3	0	0	12	22	5	0	0	1	10
6659400602	6659400602	66594006	66594	Nutrici�n	48601003	1013623944	12	11	1	6	0.87554	-0.438329	0.408031	-0.210567	0.48829	0.108599	0.398749	0.495999	0.338028	0.184192	0.207117	-0.343814	0.734128	0.674458	0.755377	0.67564	0.630859	0.541847	0.477885	10	0	0.5	-0.238695	58	20	22	39	54	4	4	1	0	8	23	5	1	0	0	17
	6659400702	66594007	66594	Nutrici�n																										3	0	0.333333	-1.04955	53	20	19	34	53	4	1	0	1	7	18	6	1	0	0	17
6659400802	6659400802	66594008	66594	Nutrici�n	48601003	1013623944	16	22	5	13	0.511532	1.33615	0.381689	1.472	0.535145	0.974307	0.441282	1.21585	0.347507	1.46738	0.321498	1.33714	0.705384	0.695157	0.738635	0.789603	0.62078	0.54503	0.441331	3	1	0.666667	0.0381269	65	24	30	39	56	3	7	0	0	20	27	11	0	0	1	22
6659401102	6659401102	66594011	66594	Nutrici�n	48601003	1013623944	18	16	10	4	0.874325	-0.371071	0.365248	0.250617	0.556724	0.904129	0.417685	0.907932	0.266846	0.387566	0.291406	1.01794	0.691438	0.674458	0.755377	0.76183	0.64867	0.538407	0.462758	5	0	0.4	-1.02163	61	31	30	36	62	3	5	0	0	15	24	5	0	1	0	21
6659401602	6659401602	66594016	66594	Nutrici�n	48601003	1013623944	10	12	1	7	0.87554	-0.438329	0.403519	-0.347371	0.517274	0.598363	0.399432	0.0883588	0.332155	0.306045	0.213266	-0.151142	0.613075	0.674458	0.716772	0.789603	0.692552	0.568393	0.466841	5	1	0.6	0.751253	45	16	14	27	34	1	2	0	0	7	37	5	0	1	0	10
6659401701	6659401702	66594017	66594	Nutrici�n	48601003	1013623944	4	3	0	7	0.551566	0.498776	0.455689	-1.67345	0.481662	-0.0949633	0.420963	-1.31494	0.363803	-1.8962	0.207896	-1.1564	0.679651	0.712844	0.777226	0.76183	0.647104	0.568177	0.516044	6	0	0.5	0.36158	51	22	18	34	49	2	3	0	1							14
6659401802	6659401802	66594018	66594	Nutrici�n	48601003	1013623944	14	11	3	7	0.602561	0.0722201	0.37096	0.715737	0.557639	1.59391	0.406863	-0.180579	0.299932	-0.915566	0.205391	-0.417477	0.723707	0.69107	0.755377	0.65025	0.678071	0.588059	0.483762	5	0	1	1.7297	40	13	14	25	34	2	2	0	1	17	21	5	1	0	0	10
6659402002	6659402002	66594020	66594	Nutrici�n	48601003	1013623944	18	12	5	16	0.867811	0.28057	0.369859	0.623477	0.547389	1.30597	0.419849	0.940937	0.355166	1.53546	0.302253	1.13678	0.66593	0.729569	0.748605	0.720529	0.734252	0.619785	0.517048	6	1	0.666667	0.779176	64	31	30	47	57	2	4	0	0	8	23	7	1	0	0	24
6659402302	6659402302	66594023	66594	Nutrici�n	48601003	1013623944	14	17	6	10	0.86846	0.123413	0.394166	-0.669912	0.674381	0.216005	0.402554	0.625709	0.363053	0.436621	0.278122	0.865337	0.66593	0.674458	0.740166	0.789603	0.591826	0.593717	0.460468	4	1	0.75	0.814081	55	24	23	37	55	4	4	0	1	23	23	12	1	0	0	22
6659402702	6659402702	66594027	66594	Nutrici�n	48601003	1013623944	17	11	7	16	0.867811	0.28057	0.377696	1.23274	0.553792	1.35518	0.480113	1.80411	0.326314	1.30325	0.313435	1.25468	0.643205	0.674458	0.741665	0.789603	0.665842	0.637636	0.494625	4	0	1.25	1.9841	59	30	32	41	55	4	5	0	0	2	34	13	1	0	0	22
6659402902	6659402902	66594029	66594	Nutrici�n	48601003	1013623944	9	11	6	7	0.87554	-0.438329	0.370426	0.670987	0.48829	0.108599	0.431802	-0.321531	0.305795	0.0301937	0.240238	0.363894	0.664325	0.669605	0.738635	0.744098	0.600469	0.60474	0.475973	3	0	0.333333	-1.04955	56	32	25	39	54	3	3	0	0	13	40	0	0	1	0	23
6659403002	6659403002	66594030	66594	Nutrici�n	48601003	1013623944	15	10	6	14	0.663248	-0.372979	0.360744	-0.0783862	0.581991	1.46687	0.396929	0.282198	0.280097	0.477366	0.34348	1.55257	0.642643	0.690011	0.745951	0.789603	0.734252	0.586877	0.496341	5	1	0.8	0.835023	64	31	32	39	62	7	4	0	0							24
6659403302	6659403302	66594033	66594	Nutrici�n	48601003	1013623944	16	15	6	12	0.867811	0.28057	0.366042	0.31225	0.541277	1.20775	0.399833	0.0697824	0.357676	0.792881	0.236944	0.312664	0.643205	0.714648	0.716772	0.691461	0.734252	0.542997	0.505074	5	0	1	1.26675	54	19	20	36	54	3	5	0	0	5	28	13	1	0	0	15
6668700102	6668700102	66687001	66687	Control	48601003	1013623944	17	21	6	9	0.515113	1.45933	0.370586	0.684432	0.521928	0.558411	0.433787	-0.451464	0.330391	0.00205803	0.277288	0.85545	0.663051	0.69989	0.736998	0.679231	0.633005	0.577517	0.457357	3	0	0.333333	-0.449278	63	26	28	42	56	3	2	0	1	7	20	5	1	0	0	26
6668700402	6668700402	66687004	66687	Control	48601003	1013623944	12	15	7	12	0.612775	-0.00477793	0.365845	0.296809	0.541277	1.20775	0.439152	-0.514839	0.322747	0.255196	0.246985	0.463615	0.700515	0.69107	0.823663	0.789603	0.734252	0.63219	0.575591	6	0	0.666667	-0.309661	57	26	24	41	56	2	1	0	0	2	21	3	0	1	0	26
6668700601	6668700602	66687006	66687	Control	48601003	1013623944	17	6	13	13	0.87554	-0.438329	0.372492	0.843065	0.503646	0.446784	0.397827	0.445358	0.257155	-0.0176658	0.2271	0.145929	0.734128	0.693172	0.771024	0.722463	0.660814	0.598115	0.512088	3	0	0.333333	-1.47464	70	27	31	43	62	5	7	0	0	11	22	6	1	0	0	26
6668700702	6668700702	66687007	66687	Control	48601003	1013623944	7	12	2	4	0.87554	-0.438329	0.389416	-0.88113	0.504178	-0.675965	0.449734	-0.801361	0.28121	-0.190085	0.203303	-0.540283	0.629411	0.700435	0.738635	0.678245	0.606553	0.528628	0.462841	6	1	0.333333	0.639558	50	17	17	34	42	2	1	0	1		19	5	0	1	0	15
6668700902	6668700902	66687009	66687	Control	48601003	1013623944			1				0.525176	-2.68339	0.505373	-1.5679	0.397235	-1.80577	0.326905	-1.06275	0.210484	-1.24424	0.66593	0.695157	0.784662	0.744499	0.64867	0.640562	0.503442	3	0	0.333333	0.291771	51	21	25	36	43	3	4	1	0	10	22	5	1	0	0	24
6668701002	6668701002	66687010	66687	Control	48601003	1013623944	7	13	13	12	0.869378	0.00137949	0.370096	0.643301	0.527963	0.767591	0.40945	-0.263281	0.313086	0.073822	0.240492	0.36777	0.663051	0.699864	0.765017	0.742067	0.665842	0.598395	0.53167	4	0	1	0.571006	61	28	32	41	53	2	4	0	1	12	22	4	1	0	0	26
	6668701102	66687011	66687	Control																										7	0	0.428571	-0.268614	71	32	31	46	64	3	2	1	0	6	31	4	1	0	0	25
6668701202	6668701202	66687012	66687	Control	48601003	1013623944	7	0	13	12	0.869378	0.00137949	0.370096	0.643301	0.527963	0.767591	0.40945	-0.263281	0.313086	0.073822	0.240492	0.36777	0.723707	0.69993	0.716772	0.742067	0.644485	0.573082	0.470864	7	0	0.714286	1.14708	58	27	26	41	54	5	5	0	0	2	22	6	1	0	0	18
6668701402	6668701402	66687014	66687	Control	48601003	1013623944	6	12	6	6	0.869378	0.00137949	0.361301	-0.0391887	0.550022	0.969698	0.448337	1.30151	0.386553	-0.447917	0.203365	-0.535574	0.701695	0.684481	0.738635	0.660654	0.644485	0.539896	0.500113	5	0	0.6	-0.337584	48	17	19	34	48	2	2	0	1	13	21	5	1	0	0	15
6668701501	6668701502	66687015	66687	Control	48601003	1013623944	9	8	2	3	0.874325	-0.371071	0.40206	-0.393506	0.566067	0.890172	0.418363	-0.920349	0.308917	-0.245022	0.221308	-1.52489	0.69772	0.698661	0.784662	0.661825	0.688641	0.715376	0.645517	5	0	0.4	-0.87588	46	15	17	31	46	2	4	0	0							12
6668701802	6668701802	66687018	66687	Control	48601003	1013623944	21	20	5	14	0.51198	1.09078	0.368043	0.472751	0.503646	0.446784	0.397783	0.1834	0.286916	0.78609	0.348179	1.59704	0.633228	0.690011	0.731407	0.765215	0.734252	0.576405	0.496861	4	0	0.75	-0.274756	63	33	30	40	62	2	6	0	0	16	39	9	0	1	0	24
6668701902	6668701902	66687019	66687	Control	48601003	1013623944	13	13	4	12	0.881647	-0.723996	0.401959	-0.396741	0.577268	1.68467	0.396881	0.332232	0.331016	-0.0249525	0.264957	0.704565	0.684383	0.69107	0.774606	0.732182	0.67414	0.5897	0.525749	5	1	0.8	0.189446	54	18	17	34	51	4	3	0	0	6	47	4	1	0	0	13
6668702102	6668702102	66687021	66687	Control	48601003	1013623944	18	9	10	11	0.869378	0.00137949	0.369895	0.626431	0.674381	0.216005	0.407946	-0.215095	0.365583	0.0231623	0.284095	0.935006	0.68428	0.695157	0.762633	0.740239	0.67414	0.607309	0.565481	3	1	1.66667	0.597754	70	34	30	46	65	3	4	0	0							26
6668702202	6668702202	66687022	66687	Control	48601003	1013623944	16	8	9	2	0.87554	-0.438329	0.407952	-0.212885	0.515304	0.50286	0.399582	0.0812622	0.355343	-0.0841209	0.256319	0.592489	0.658998	0.712844	0.822919	0.740239	0.604934	0.584168	0.556401	3	0	0.666667	-1.50524	62	27	30	41	56	4	0	1	0	10	20	3	1	0	0	26
6668702302	6668702302	66687023	66687	Control	48601003	1013623944	0	2	2	1	0.870876	-0.139184	0.452068	-1.28504	0.491697	0.154562	0.384376	-2.03597	0.341839	-1.4854	0.332159	-3.13424	0.68428	0.729569	0.727524	0.707569	0.670719	0.556325	0.451068	10	1	0.2	-0.757613	38	19	15	34	49	2	0	1	1		22	0	0	1	0	21
6807700207	6807700102	68077001	68077	Estimulaci�n	41724012	52735980	14	19	8	16	0.874325	-0.371071	0.379869	1.36903	0.572469	1.11203	0.403777	0.656901	0.32429	1.2915	0.258612	0.622837	0.671825	0.690437	0.73739	0.7213	0.665842	0.551179	0.476438	2	0	0.5	-0.979745	57	25	32	36	53	1	4	0	0	6	21	2	0	0	1	25
6807700202	6807700202	68077002	68077	Estimulaci�n	41724012	52735980	17	15	7	15	0.625936	-0.102183	0.386094	1.68726	0.578262	1.32947	0.417687	0.909563	0.418041	2.02989	0.267855	0.740911	0.660596	0.677407	0.814969	0.7213	0.645298	0.601938	0.551566	5	0	1	-0.770318	62	29	34	42	66	2	4	0	0	26	22	3	0	1	0	24
6807700502	6807700502	68077005	68077	Estimulaci�n	41724012	52735980	10	21	6	10	0.621292	-0.0680031	0.36984	0.621854	0.56893	-0.292826	0.397262	0.399536	0.364676	0.459496	0.23709	0.314979	0.725314	0.677407	0.766656	0.765215	0.734252	0.627668	0.544944	5	0	0.6	0.403465	56	27	15	38	58	4	2	0	0	11	29	4	0	0	1	19
6807700602	6807700602	68077006	68077	Estimulaci�n	41724012	52735980	9	14	6	7	0.87554	-0.438329	0.3907	-0.817796	0.485425	-1.33631	0.451337	-1.0665	0.437411	-1.83109	0.204331	-0.472611	0.734128	0.693009	0.800091	0.715392	0.734252	0.585328	0.508286	6	0	0.166667	-2.45617	37	13	13	27	34	2	3			3	30	1	1	0	0	13
6807700902	6807700902	68077009	68077	Estimulaci�n	41724012	52735980	14	17	7	7	0.867811	0.28057	0.369438	0.58826	0.674381	0.216005	0.41747	-0.470733	0.334036	-0.790305	0.203305	-0.540165	0.723707	0.690437	0.77127	0.742067	0.668036	0.619213	0.513373	4	0	0.5	0.166588	49	16	19	34	50	1	1	1	1	6	26	4	1	0	0	14
6807701102	6807701102	68077011	68077	Estimulaci�n	41724012	52735980	20	16	13	14	0.867811	0.28057	0.377383	1.21185	0.517776	0.700803	0.397468	0.418721	0.376048	1.71049	0.38487	1.9288	0.684383	0.691908	0.780452	0.72052	0.692552	0.671487	0.56446	6	0	0.666667	-0.309661	57	28	35	37	64	3	5	1	0	8	27	9	1	0	0	22
6807701201	6807701202	68077012	68077	Estimulaci�n	41724012	52735980	14	20	2	7	0.867811	0.28057	0.455132	-1.06862	0.674381	0.216005	0.408685	-0.143159	0.331889	0.470995	0.28616	0.958686	0.643205	0.690437	0.766656	0.742067	0.692552	0.573574	0.474473	3	0	0.333333	-1.04955	57	23	22	39	52	6	6	0	1	4	19	7	1	0	0	20
6807701401	6807701402	68077014	68077	Estimulaci�n	41724012	52735980	20	8	10	10	0.86814	0.558918	0.392448	-0.739941	0.674381	0.216005	0.433787	-0.451464	0.314117	-0.43587	0.215828	-0.0868286	0.700515	0.708607	0.77127	0.744098	0.705507	0.695046	0.526242	7	1	0.571429	-0.602039	50	19	15	38	54	2	3	0	0	25	18	8	1	0	0	21
6807701702	6807701702	68077017	68077	Estimulaci�n	41724012	52735980	20	11	8	12	0.58999	0.169428	0.380641	1.41387	0.512773	0.62254	0.448661	1.30547	0.259674	0.196398	0.335089	1.47183	0.662732	0.705629	0.782635	0.712133	0.638174	0.615756	0.558118	6	0	0.5	-0.238695	54	23	23	38	62	3	3	0	1	7	21	5	1	0	0	18
6807701802	6807701802	68077018	68077	Estimulaci�n	41724012	52735980	19	12	11	14	0.874325	-0.371071	0.417333	0.0538764	0.520663	0.752875	0.397519	0.204726	0.377174	0.727838	0.301065	1.12398	0.689861	0.71274	0.73739	0.765215	0.67414	0.534063	0.498588	4	0	0.75	1.01235	58	27	19	35	52	4	7	0	0	1	27	11	1	0	0	21
6807701902	6807701902	68077019	68077	Estimulaci�n	41724012	52735980	18	9	5	12	0.874325	-0.371071	0.366315	0.333664	0.674381	0.216005	0.431802	-0.321531	0.32487	0.344888	0.290505	1.00785	0.627312	0.674477	0.780452	0.732182	0.627549	0.628414	0.485927	7	0	0.428571	-1.51988	61	27	31	41	59	2	4	0	1	6	29	9	1	0	0	20
6807702002	6807702002	68077020	68077	Estimulaci�n	41724012	52735980	17	16	8	7	0.53788	0.640797	0.375395	1.07099	0.674381	0.216005	0.411516	-0.331522	0.349292	0.531294	0.264113	0.693879	0.68145	0.690437	0.805185	0.789603	0.734252	0.663382	0.571588	4	0	0.25	-0.343409	57	26	23	38	56	3	3	0	0	6	29	5	1	0	0	18
	6807702102	68077021	68077	Estimulaci�n																										3	0	0.333333	-0.304728	58	30	39	38	67	4	7	0	1	3	20	11	1	0	0	24
6807702202	6807702202	68077022	68077	Estimulaci�n	41724012	52735980	13	14	5	9	0.867811	0.28057	0.372907	0.876974	0.523516	-0.542265	0.440717	1.20899	0.376001	0.713792	0.320363	1.32565	0.734128	0.669605	0.73739	0.740239	0.610103	0.660246	0.523383	4	0	0.5	0.166588	57	26	23	38	65	3	4	0	0	6	23	11	1	0	0	24
	6807702602	68077026	68077	Estimulaci�n																										4	0	0.5	-0.979745	56	22	22	39	52	5	5	0	0	16	23	6	1	0	0	18
6816200202	6816200202	68162002	68162	Estim + Nutrici�n	41724012	52735980	9	8	2	9	0.867811	0.28057	0.393319	-0.703781	0.535943	0.532663	0.400003	0.547196	0.370192	-0.360364	0.222721	0.0626779	0.684383	0.707962	0.740145	0.740239	0.665842	0.585184	0.482927	7	1	1	1.46485	41	18	17	35	50	6	4	0	1	3	27	11	1	0	0	19
6816200602	6816200602	68162006	68162	Estim + Nutrici�n	64703709	52735980	12	15	2	5	0.87554	-0.438329	0.393455	-0.698266	0.514675	0.634048	0.401502	0.00124692	0.292899	-0.486623	0.248488	0.48501	0.672844	0.687465	0.729425	0.689607	0.665842	0.608328	0.546087	4	0	0.25	-1.08446	52	22	14	33	49	4	6	0	0	17	26	8	1	0	0	19
6816200802	6816200802	68162008	68162	Estim + Nutrici�n	41724012	52735980	14	16	3	9	0.867811	0.28057	0.373423	0.918585	0.57619	0.806674	0.408685	-0.143159	0.363847	1.61523	0.226103	0.127589	0.646555	0.699864	0.745396	0.732182	0.692552	0.587783	0.549519	5	0	0.8	1.03329	60	25	22	34	55	4	6	0	0	3	31	14	1	0	0	25
6816200902	6816200902	68162009	68162	Estim + Nutrici�n	41724012	52735980	14	14	3	6	0.87841	-0.581112	0.384847	-1.26268	0.499465	0.296682	0.420226	-0.640525	0.373908	-0.871391	0.210416	-1.2421	0.624103	0.73297	0.738391	0.649874	0.692552	0.556349	0.482485	3	0	0.333333	-1.04955	43	14	13	28	27	3	6	0	1	1	20	8	1	0	0	13
6816201002	6816201002	68162010	68162	Estim + Nutrici�n	41724012	52735980	11	14	5	3	0.87554	-0.438329	0.407279	-0.232848	0.518628	-0.584271	0.449775	1.31912	0.311626	0.923622	0.305125	1.16748	0.678973	0.699864	0.753632	0.742067	0.668036	0.629365	0.574785	3	0	1	1.11706	48	15	12	27	46	6	7	0	1	3	29	11	1	0	0	16
6816201101	6816201102	68162011	68162	Estim + Nutrici�n	41724012	52735980	19	19	10	7	0.867811	0.28057	0.36235	0.0355203	0.546221	1.23778	0.416453	-0.425925	0.301507	0.982889	0.300209	1.11473	0.667791	0.713948	0.738635	0.789603	0.627549	0.6127	0.502493	5	1	0.4	-0.0735672	58	22	23	37	58	2	0	0	1	9	24	11	0	1	0	25
6816201302	6816201302	68162013	68162	Estim + Nutrici�n	41724012	52735980	14	16	5	13	0.867811	0.28057	0.363889	0.147993	0.520277	0.553878	0.399708	0.53627	0.352235	0.665269	0.233615	0.258827	0.603193	0.67074	0.727524	0.707569	0.629985	0.535251	0.449851	4	0	0.25	-1.08446	57	20	22	37	50	5	2	0	1	10	27	11	1	0	0	25
6816201402	6816201402	68162014	68162	Estim + Nutrici�n	41724012	52735980	14	24	8	10	0.625936	-0.102183	0.404702	-0.310743	0.529126	0.80113	0.398578	0.132385	0.354627	0.757046	0.308983	1.20826	0.643205	0.674458	0.764128	0.723319	0.665842	0.586452	0.53414	4	1	1.75	-0.103416	54	13	14	30	42	3	4	0	1	1	40	5	1	0	0	15
6816201502	6816201502	68162015	68162	Estim + Nutrici�n	41724012	52735980	2	7	1	6	0.60736	0.0358588	0.385706	-1.13448	0.500432	0.327677	0.431802	-0.321531	0.272194	-0.180695	0.231371	-1.73519	0.603193	0.669605	0.736998	0.737539	0.627549	0.627299	0.507964	4	0	0.25	0.202649	53	9	9	26	48	2	4	0	0	6	27	11	1	0	0	19
6816201602	6816201602	68162016	68162	Estim + Nutrici�n	41724012	52735980	19	15	11	15	0.87554	-0.438329	0.37849	1.28433	0.674381	0.216005	0.405347	-0.131855	0.391064	0.885188	0.300466	1.11751	0.643205	0.699864	0.774606	0.691213	0.639925	0.624342	0.519852	3	1	1.33333	0.656905	57	28	15	34	56	1	2	0	1	13	39	5	0	1	0	24
6816201702	6816201702	68162017	68162	Estim + Nutrici�n	41724012	52735980	1	18	0	6	0.87554	-0.438329	0.454722	-1.63285	0.480476	-1.25548	0.414724	-1.39098	0.371339	-2.12631	0.202623	-0.864524	0.713288	0.724347	0.786895	0.765569	0.692552	0.674256	0.603211	5	0	0.4	0.319695	43	6	12	20	30	4	4	0	0	8	23	5	1	0	0	13
6816201902	6816201902	68162019	68162	Estim + Nutrici�n	41724012	52735980	12	14	7	11	0.867811	0.28057	0.403887	-0.335914	0.588772	1.74196	0.409242	0.77142	0.281313	0.69022	0.301089	1.12424	0.633228	0.669605	0.738635	0.707569	0.660008	0.598804	0.505099	4	0	0.5	1.61574	59	27	24	34	67	7	4	0	1	8	29	5	1	0	0	24
6816202302	6816202302	68162023	68162	Estim + Nutrici�n	41724012	52735980	4	15	7	10	0.867811	0.28057	0.394868	-0.642707	0.501378	0.289319	0.437533	-0.968906	0.361741	-0.833688	0.241286	0.379826	0.6408	0.690437	0.727524	0.765215	0.627549	0.61089	0.467988	5	0	0.2	-0.906632	57	20	17	36	51	3	3	0	0	6	28	5	1	0	0	20
6816202402	6816202402	68162024	68162	Estim + Nutrici�n	41724012	52735980	15	21	7	12	0.510755	1.16601	0.370332	0.663102	0.492655	0.183488	0.411349	-0.325883	0.368595	0.463307	0.238702	0.340236	0.636289	0.686002	0.739265	0.701486	0.627549	0.606975	0.470373	4	0	0.5	-0.37947	65	24	29	43	53	3	3	0	1	7	30	11	1	0	0	25
	6816202702	68162027	68162	Estim + Nutrici�n																										4	0	0.25	-0.484183	59	12	15	34	48	4	4	1	1	6	23	5	1	0	0	18
6816700202	6816700202	68167002	68167	Estim + Nutrici�n	41724012	52735980	10	10	6	9	0.874325	-0.371071	0.45338	-1.16303	0.544882	-0.420809	0.41747	-0.470733	0.305368	-0.589293	0.214956	-0.108035	0.734128	0.698661	0.73739	0.712133	0.665842	0.650114	0.511605	6	0	0.5	0.36158	42	16	15	30	38	5	4	0	1	5	30	8	1	0	0	12
6816700302	6816700302	68167003	68167	Estim + Nutrici�n	41724012	52735980	20	13	8	16	0.535677	0.666098	0.367756	0.449263	0.572729	1.26389	0.399259	0.0966753	0.343291	0.51128	0.303389	1.14895	0.691438	0.69993	0.756768	0.742067	0.734252	0.525833	0.475733	5	1	1.2	1.54862	59	25	30	36	52	5	4	0	0	4	32	13	1	0	0	19
6816700401	6816700402	68167004	68167	Estim + Nutrici�n	41724012	52735980	16	10	3	15	0.86814	0.558918	0.374178	0.978317	0.674381	0.216005	0.418798	-0.538485	0.40339	-0.18988	0.216472	-0.0715676	0.68145	0.684481	0.762651	0.742067	0.670719	0.599327	0.470337	6	1	1	2.1606	62	24	20	37	57	4	5	0	0	16	22	11	0	1	0	18
6816700502	6816700502	68167005	68167	Estim + Nutrici�n	41724012	52735980	19	13	7	13	0.869378	0.00137949	0.37147	0.758447	0.486757	0.121489	0.418986	0.928558	0.362493	0.782499	0.287004	0.968304	0.627312	0.698121	0.75037	0.765215	0.660814	0.529239	0.47896	4	1	1	0.318519	58	29	37	37	62	4	7	0	0	11	25	11	0	0	1	22
6816700802	6816700802	68167008	68167	Estim + Nutrici�n	41724012	52735980	15	18	8	12	0.867811	0.28057	0.365082	0.237919	0.674381	0.216005	0.423124	0.986514	0.272742	0.44104	0.255757	0.584968	0.657042	0.669605	0.73739	0.744098	0.614695	0.61416	0.516355	8	0	0.625	0.413936	52	22	20	32	49	4	5	0	0	7	23	13	0	1	0	13
6816701602	6816701602	68167016	68167	Estim + Nutrici�n	41724012	52735980	8	16	6	6	0.867811	0.28057	0.400702	-0.437455	0.56893	-0.292826	0.414072	0.854048	0.361586	0.624353	0.234933	0.280406	0.687465	0.677407	0.747967	0.712133	0.64867	0.661016	0.49078	4	0	0.75	-0.274756	52	21	15	35	56	2	1	0	0	6	21	7	0	1	0	17
6816701902	6816701902	68167019	68167	Estim + Nutrici�n	41724012	52735980	10	20	2	9	0.869378	0.00137949	0.36443	0.188416	0.674381	0.216005	0.407384	-0.197198	0.332739	0.0516891	0.203837	-0.502651	0.684383	0.677407	0.75037	0.634051	0.639925	0.570568	0.489942	3	0	1	-0.770318	58	26	33	35	50	1	4	0	0	5	19	8	1	0	0	24
6816702202	6816702202	68167022	68167	Estim + Nutrici�n	41724012	52735980	8	10	1	9	0.87554	-0.438329	0.410958	-0.125347	0.674381	0.216005	0.437533	-0.968906	0.307943	-0.603815	0.217119	-1.42651	0.707004	0.707962	0.765017	0.7213	0.734252	0.668652	0.552535	4	1	0.75	0.814081	45	14	12	31	39	4	5	0	1	20	28	12	1	0	0	14
6816702302	6816702302	68167023	68167	Estim + Nutrici�n	41724012	52735980	17	9	7	7	0.663248	-0.372979	0.365781	0.291828	0.582655	0.916201	0.398076	0.162927	0.310792	0.241971	0.203127	-0.554438	0.713288	0.708607	0.75037	0.72052	0.591826	0.606506	0.498473	4	0	0.25	-0.484183	60	30	15	38	64	5	3	0	0	9	27	6	1	0	0	23
6816702702	6816702702	68167027	68167	Estim + Nutrici�n	41724012	52735980	15	28	14	13	0.524263	1.63456	0.381453	1.45914	0.53535	1.16491	0.472654	1.63742	0.366572	1.63277	0.382493	1.90804	0.707004	0.674458	0.755883	0.765569	0.585744	0.563281	0.448754	8	0	0.875	1.76045	56	27	33	36	60	2	7	0	0	17	25	11	0	0	1	20
6816702802	6816702802	68167028	68167	Estim + Nutrici�n	41724012	52735980	15	14	3	16	0.871093	-0.156538	0.417379	0.0551465	0.536464	0.756556	0.404157	0.666032	0.375353	0.705974	0.30458	1.16168	0.667055	0.713948	0.766205	0.7213	0.600469	0.659751	0.49912	7	0	0.428571	-1.00966	62	30	34	50	66	0	3	0	0	4	28	6	1	0	0	25
6816702902	6816702902	68167029	68167	Estim + Nutrici�n	41724012	52735980	13	12	4	6	0.869378	0.00137949	0.415039	-0.00981263	0.674381	0.216005	0.401362	0.161745	0.320289	0.266296	0.206679	-0.36116	0.681477	0.67074	0.75037	0.703998	0.670719	0.564043	0.513747	4	1	0.75	0.0730312	53	22	19	36	59	3	6	0	0	4	16	2	1	0	0	20
6816703302	6816703302	68167033	68167	Estim + Nutrici�n	41724012	52735980	7	15	4	6	0.86814	0.558918	0.461504	-1.84854	0.56893	-0.292826	0.428232	-1.01909	0.391088	-1.08788	0.20341	-0.532188	0.663051	0.680153	0.753632	0.691213	0.639925	0.602199	0.535067	3	0	0.333333	-1.04955	50	20	16	34	51	2	5	0	0	7	26	5	1	0	0	18
6816703402	6816703402	68167034	68167	Estim + Nutrici�n	41724012	52735980	20	24	13	12	0.867811	0.28057	0.374172	0.977837	0.536162	1.00894	0.423146	0.986802	0.377648	1.72336	0.416628	2.19858	0.617689	0.682893	0.75037	0.67564	0.591826	0.597489	0.558499	3	0	1.33333	0.710624	59	31	37	39	66	4	3	0	0	5	20	7	1	0	0	24
6816703602	6816703602	68167036	68167	Estim + Nutrici�n	41724012	52735980	13	15	5	6	0.87554	-0.438329	0.385185	-1.19808	0.573088	1.06914	0.43115	-0.918384	0.316292	-0.489427	0.206918	-0.351615	0.734128	0.669605	0.805185	0.76183	0.678071	0.564695	0.463387	9	1	0.333333	0.0392833	55	24	16	36	66	0	1	0	0	4	31	4	0	0	1	19
6840600102	6840600102	68406001	68406	Estim + Nutrici�n	64703709	52735980	10	11	2	7	0.87841	-0.581112	0.403365	-0.35219	0.674381	0.216005	0.39986	0.221117	0.338651	-0.126055	0.21018	-0.238777	0.700515	0.712325	0.716772	0.732182	0.665842	0.573146	0.465745	5	1	0.8	0.835023	49	8	11	29	49	4	5	0	1	3	29	5	0	0	1	17
6840600202	6840600202	68406002	68406	Estim + Nutrici�n	64703709	52735980	20	14	1	8	0.86814	0.558918	0.406276	-0.262879	0.508454	-0.646806	0.431802	-0.321531	0.329046	-0.0292691	0.221135	0.0306011	0.631657	0.67074	0.725298	0.712133	0.621067	0.549753	0.464841	6	1	0.5	-0.031682	39	15	9	31	48	2	1	0	0	7	29	5	0	1	0	18
6840600801	6840600802	68406008	68406	Estim + Nutrici�n	64703709	52735980	14	10	1	9	0.874325	-0.371071	0.451831	-1.34594	0.422974	-0.549246	0.438409	-0.751078	0.316052	-0.296774	0.202808	-0.884286	0.734128	0.690011	0.757673	0.666671	0.62078	0.588378	0.479518	3	0	0.333333	-0.449278	45	18	14	31	46	1	3	0	1	10	30	5	1	0	0	15
6840600902	6840600902	68406009	68406	Estim + Nutrici�n	64703709	52735980	0	6	0	6	0.87554	-0.438329	0.452713	-1.51496	0.536826	0.646424	0.415066	-0.396238	0.321444	-0.863424	0.208339	-1.17254	0.624103	0.674458	0.727524	0.67564	0.638501	0.609087	0.596452	5	1	0.4	-0.15911	43	14	12	28	45	1	1	0	1	13	39	5	1	0	0	16
6840601102	6840601102	68406011	68406	Estim + Nutrici�n	64703709	52735980	3	18	0	10	0.871093	-0.156538	0.398132	-0.524058	0.504178	-0.675965	0.397936	0.179701	0.304708	-0.493082	0.202064	-0.753299	0.663051	0.705629	0.72941	0.689795	0.638174	0.589817	0.580051	4	1	0.75	0.388996	49	14	10	29	48	2	4	0	0	10	19	8	0	0	1	18
6840601502	6840601502	68406015	68406	Estim + Nutrici�n	64703709	52735980	15	13	5	6	0.86814	0.558918	0.409966	-0.153965	0.594884	1.40202	0.4168	-1.07987	0.311314	-0.351886	0.222744	0.0631468	0.65411	0.73297	0.749367	0.628752	0.627549	0.548268	0.476532	4	0	0.5	-0.465012	53	21	20	32	52	2	5	0	1	9	21	5	1	0	0	18
6840601802	6840601802	68406018	68406	Estim + Nutrici�n	64703709	52735980	16	21	5	7	0.869378	0.00137949	0.370638	0.688818	0.573472	0.384297	0.403176	-0.0593211	0.323099	0.0566512	0.22766	0.156109	0.65411	0.69107	0.732348	0.742067	0.600469	0.525433	0.456432	4	0	0.25	-0.388711	47	10	13	27	45	2	4	0	0	2	20	5	1	0	0	15
6840601902	6840601902	68406019	68406	Estim + Nutrici�n	64703709	52735980	14	17	6	8	0.87841	-0.581112	0.379263	1.33259	0.59778	-0.160078	0.405245	-0.128539	0.269726	0.0891354	0.219342	-0.00715415	0.642643	0.702548	0.757905	0.67564	0.734252	0.644059	0.559868	4	1	1	0.918794	54	17	20	33	50	3	5	0	1	6	43	5	1	0	0	21
6840602002	6840602002	68406020	68406	Estim + Nutrici�n	64703709	52735980	15	14	7	8	0.87554	-0.438329	0.402799	-0.369996	0.575563	1.16105	0.416534	0.89084	0.316068	-0.277849	0.259039	0.628431	0.699626	0.680153	0.738391	0.70721	0.734252	0.570673	0.487722	4	1	1	0.918794	55	17	23	31	48	4	7	0	1	7	19	11	0	0	1	22
6840602302	6840602302	68406023	68406	Estim + Nutrici�n	64703709	52735980	15	13	1	8	0.881647	-0.723996	0.369038	0.554911	0.472231	0.0150752	0.392188	-2.14776	0.344247	-0.563917	0.237043	0.314231	0.700515	0.67074	0.727524	0.742067	0.614695	0.660482	0.551674	2	0	0.5	-0.979745	41	12	14	30	48	2	4	0	1	4	23	5	0	0	1	14
6840602902	6840602902	68406029	68406	Estim + Nutrici�n	64703709	52735980	15	22	7	10	0.86814	0.558918	0.367457	0.425015	0.674381	0.216005	0.397831	0.445616	0.332763	0.0521827	0.224664	0.100498	0.713288	0.669605	0.774121	0.639231	0.624233	0.542942	0.517984	4	0	0.5	-1.57504	52	19	12	36	49	2	2	0	1	15	22	5	1	0	0	23
6840603001	6840603002	68406030	68406	Estim + Nutrici�n	64703709	52735980	14	17	9	7	0.867811	0.28057	0.368233	0.488333	0.512637	0.471395	0.412843	0.834109	0.357827	0.503511	0.215856	-0.0861622	0.684383	0.680153	0.771637	0.652106	0.665842	0.601212	0.496374	3	0	1	0.571006	57	21	18	33	47	3	3	0	0		30	5	1	0	0	23
6840603102	6840603102	68406031	68406	Estim + Nutrici�n	64703709	52735980	1	18	6	16	0.529872	0.737676	0.376432	1.14618	0.619567	-0.0563488	0.448337	1.30151	0.353897	0.739713	0.322929	1.35157	0.611016	0.669605	0.727524	0.668158	0.604934	0.530721	0.440066	3	0	0.666667	1.12714	60	29	27	32	49	5	5	0	0	2	26	11	1	0	0	21
6840603302	6840603302	68406033	68406	Estim + Nutrici�n	64703709	52735980	6	10	3	8	0.868834	0.0677462	0.362484	0.0451335	0.674381	0.216005	0.413341	-0.306531	0.366476	0.000384008	0.203999	-0.975843	0.627312	0.677407	0.756325	0.744098	0.638937	0.540172	0.491221	3	0	0.333333	0.291771	47	9	11	26	46	3	4	0	1	12	21	5	1	0	0	17
	6840603502	68406035	68406	Estim + Nutrici�n																										4	0	1	1.26675	47	16	9	33	47	3	5	1	1	7	28	11	1	0	0	21
6846400602	6846400602	68464006	68464	Control	41724012																		0.664598	0.684481	0.784662	0.763933	0.651938	0.712453	0.575415	4	0	0.25	-1.67976	39	14	13	29	27	1	3	1	1	3	35	2	0	1	0	19
6846400802	6846400802	68464008	68464	Control	41724012	52735980	16	28	9	9	0.874325	-0.371071	0.382821	1.53149	0.578787	1.39993	0.42088	0.829873	0.357829	0.251792	0.339348	1.51302	0.671825	0.699864	0.762997	0.765569	0.67414	0.643892	0.488909	5	0	0.4	0.319695	46	12	17	34	51	2	4	0	0	1	22	9	0	0	1	18
	6846401202	68464012	68464	Control																										5	1	0.8	0.0939739	52	19	17	34	51	3	5	0	0							20
6846401602	6846401602	68464016	68464	Control	41724012	52735980	10	20	4	5	0.871093	-0.156538	0.452088	-1.28186	0.482594	0.155685	0.445845	-0.628074	0.346552	-0.872171	0.244789	0.431858	0.707004	0.69993	0.73739	0.688943	0.600469	0.569862	0.511313	7	0	0.428571	-0.409388	58	25	26	37	56	5	3	0	0	24	38	5	0	1	0	22
	6846401702	68464017	68464	Control																										4	0	0.75	-0.274756	38	8	9	31	39	2	4	0	1	8	25	5	1	0	0	14
6846401802	6846401802	68464018	68464	Control	41724012	52735980	18	19	3	8	0.867811	0.28057	0.380951	1.43138	0.56893	-0.292826	0.39701	0.366716	0.354982	0.710022	0.296657	1.07605	0.734128	0.689649	0.73739	0.789603	0.70554	0.579373	0.504789	7	0	0.571429	0.391498	59	31	30	38	60	0	2	0	0	1	29	2	1	0	0	24
6846402102	6846402102	68464021	68464	Control	41724012	52735980	13	13	9	11	0.867811	0.28057	0.367039	0.391291	0.479831	-0.967096	0.405008	-0.12078	0.342084	0.195431	0.203167	-0.551082	0.681477	0.674458	0.743201	0.760581	0.686844	0.589629	0.49239	8	0	0.375	-0.291052	45	11	5	32	48	2	3	0	1	9	31	3	1	0	0	18
6846402202	6846402202	68464022	68464	Control	41724012	52735980	12	9	4	8	0.871093	-0.156538	0.453887	-1.13204	0.674381	0.216005	0.411209	0.806524	0.336833	-0.331641	0.222097	0.0501993	0.624103	0.674458	0.753632	0.691213	0.692552	0.585552	0.463843	5	1	0.8	-0.506301	47	8	9	30	46	2	4	0	0	1	22	11	0	0	1	14
6846402502	6846402502	68464025	68464	Control	41724012	52735980	2	4	0	8	0.87554	-0.438329	0.370658	0.690443	0.482594	0.155685	0.430673	-0.93692	0.450902	-1.4063	0.291191	-2.67009	0.634176	0.714062	0.74303	0.723319	0.606553	0.525968	0.472861	3	0	0.666667	-0.909936	54	20	16	34	50	3	4	0	1	10	26	3	1	0	0	17
6846403002	6846403002	68464030	68464	Control	41724012	52735980	5	13	4	6	0.867811	0.28057	0.451826	-1.38128	0.674381	0.216005	0.412919	-0.380543	0.370281	-0.655366	0.234575	0.274588	0.671825	0.694065	0.780452	0.789603	0.63051	0.583438	0.567321	12	0	0.25	-0.484183	56	25	18	35	50	3	4	0	0	3	21	12	0	0	1	15
6846403302	6846403302	68464033	68464	Control	41724012	52735980	16	19	8	8	0.869378	0.00137949	0.407241	-0.233991	0.543925	0.678098	0.445845	-0.628074	0.317129	-0.449564	0.231176	0.217846	0.684383	0.684481	0.766656	0.789603	0.714305	0.648178	0.51424	3	0	0.666667	-0.309661	57	25	33	37	53	4	5	0	1	6	18	10	1	0	0	22
6846403402	6846403402	68464034	68464	Control	41724012	52735980	10	6	4	9	0.874325	-0.371071	0.451891	-1.32177	0.57095	-0.282704	0.420417	-0.660636	0.406533	-1.30384	0.203224	-0.546518	0.678973	0.675167	0.757185	0.712133	0.67414	0.602213	0.469211	5	0	0.2	-0.505125	34	13	11	25	38	5	4	0	0	9	22	11	1	0	0	14
6846404102	6846404102	68464041	68464	Control	41724012	52735980	21	12	11	4	0.535677	0.666098	0.376	1.1153	0.674381	0.216005	0.473306	1.64905	0.368206	1.49554	0.331626	1.43799	0.734128	0.705629	0.766205	0.789603	0.734252	0.689924	0.57023	3	0	0.333333	-1.04955	68	29	36	47	62	5	6	1	1	4	19	11	1	0	0	22
6846404402	6846404402	68464044	68464	Control	41724012	52735980	9	8	1	6	0.867811	0.28057	0.388995	-0.903367	0.674381	0.216005	0.420885	-0.777523	0.358057	-0.484097	0.205067	-1.03561	0.642643	0.695157	0.77127	0.711716	0.630859	0.599173	0.504451	4	0	0.25	-1.48596	47	21	16	34	50	2	4	1	1	14	28	2	1	0	0	17
6846404502	6846404502	68464045	68464	Control	41724012	52735980	22	24	4	7	0.576859	0.27506	0.369421	0.586818	0.552104	1.42167	0.399046	0.5094	0.289593	0.518256	0.294862	1.05632	0.734128	0.729569	0.766656	0.732182	0.633005	0.666109	0.536338	4	0	1	-0.170043	61	25	33	39	57	2	5	0	0	10	31	3	1	0	0	22
6857500102	6857500102	68575001	68575	Nutrici�n	41724012	52735980	4	10	1	6	0.870298	-0.0899289	0.374063	0.969297	0.520663	0.752875	0.405918	-0.15032	0.309225	-0.466022	0.206444	-0.370793	0.734128	0.677407	0.74303	0.742067	0.64867	0.638788	0.478931	5	0	0.6	0.403465	53	18	17	32	49	4	3	0	0	7	30	11	1	0	0	17
6857501202	6857501202	68575012	68575	Nutrici�n	41724012	52735980	6	9	1	6	0.881647	-0.723996	0.39046	-0.829166	0.493906	0.22008	0.420407	-1.32493	0.375319	-1.51195	0.212913	-1.31622	0.66593	0.677407	0.755377	0.789603	0.626896	0.569271	0.496191	8	1	0.375	0.146793	45	12	15	27	54	1	1			3	35	5	0	1	0	14
6857501502	6857501502	68575015	68575	Nutrici�n	41724012	52735980	1	13	0	7	0.881647	-0.723996	0.452272	-1.25697	0.543925	0.678098	0.412024	-0.259926	0.351428	-1.00235	0.202223	-0.661905	0.664325	0.67074	0.774606	0.724684	0.622494	0.610845	0.520925	7	1	0.571429	0.739285	42	12	16	30	47	4	4	0	1	13	20	7	1	0	0	13
6857501802	6857501802	68575018	68575	Nutrici�n	41724012	52735980	1	5	0	7	0.867811	0.28057	0.461399	-1.84596	0.436521	-0.430998	0.387486	-1.9656	0.438091	-2.00371	0.242307	-1.93993	0.712517	0.715468	0.757739	0.691213	0.623658	0.625761	0.539015	12	1	0.333333	-2.63387	44	13	13	30	46	1	2	0	1	5	27	4	0	1	0	16
6857502002	6857502002	68575020	68575	Nutrici�n	41724012	52735980	14	9	4	16	0.56071	0.413738	0.376048	1.11879	0.506188	0.390617	0.410238	0.789484	0.289334	0.486526	0.288209	0.981971	0.667791	0.69107	0.778364	0.691461	0.705507	0.592488	0.500216	5	1	0.6	1.447	46	16	19	33	49	3	4	0	0	12	27	8	0	1	0	21
6857502102	6857502102	68575021	68575	Nutrici�n	41724012	52735980	14	20	4	6	0.88006	-0.655826	0.400122	-0.456606	0.522596	0.173516	0.402747	0.63084	0.324229	0.261128	0.217066	-0.0577875	0.734128	0.684481	0.729425	0.742067	0.633005	0.633631	0.544798	6	1	0.5	1.95117	53	12	12	34	53	6	4	0	0	4	25	11	1	0	0	22
6857502602	6857502602	68575026	68575	Nutrici�n	41724012	52735980	22	11	11	8	0.87554	-0.438329	0.371817	0.787302	0.496145	-1.47097	0.420226	-0.640525	0.366226	-0.36591	0.257727	0.611171	0.646555	0.674458	0.771592	0.765215	0.627549	0.632757	0.530152	10	1	0.5	1.40511	51	23	13	30	50	4	4	0	1	3	22	11	0	1	0	21
	6857502702	68575027	68575	Nutrici�n																										5	1	0.8	1.53077	45	11	10	26	46	4	6	0	1	5	26	5	1	0	0	12
6857503002	6857503002	68575030	68575	Nutrici�n	41724012	52735980	13	16	5	11	0.874325	-0.371071	0.386007	1.68342	0.529349	0.563059	0.415937	-0.501937	0.321518	-0.740217	0.234669	0.276109	0.617689	0.677407	0.789004	0.765215	0.633005	0.537687	0.456785	9	1	0.444444	0.871627	58	24	21	34	55	2	4	0	1	14	28	7	0	1	0	21
6857503202	6857503202	68575032	68575	Nutrici�n	41724012	52735980	9	10	9	14	0.874325	-0.371071	0.368154	0.481813	0.544104	0.801196	0.412045	-0.27516	0.401604	-0.0972779	0.203399	-0.533019	0.723707	0.67074	0.748647	0.724684	0.591826	0.585882	0.438279	5	0	0.2	-1.50691	55	17	11	33	54	2	3	0	1	8	24	5	1	0	0	17
6857503402	6857503402	68575034	68575	Nutrici�n	41724012	52735980	5	17	5	7	0.867811	0.28057	0.409164	-0.177314	0.505686	0.37501	0.408685	-0.143159	0.31057	-0.931771	0.202496	-0.61846	0.647811	0.698661	0.757905	0.692135	0.647104	0.578864	0.518054	4	1	0.75	2.05589	54	8	11	30	51	3	3	0	1	7	26	4	1	0	0	20
6857503801	6857503802	68575038	68575	Nutrici�n	41724012	52735980	4	15	3	11	0.631216	-0.140843	0.405105	-0.298377	0.504178	-0.675965	0.398083	0.162405	0.31865	-0.332503	0.216655	-0.0672993	0.699626	0.677407	0.727524	0.703998	0.659425	0.540741	0.543221	5	1	0.8	0.835023	54	19	14	31	52	2	2	0	0	10	20	9	1	0	0	19
6857503902	6857503902	68575039	68575	Nutrici�n	41724012	52735980	3	11	7	6	0.867811	0.28057	0.364402	0.186288	0.57095	-0.282704	0.419605	0.937463	0.379673	-1.33707	0.203974	-0.493929	0.627312	0.67396	0.748605	0.7213	0.692552	0.562412	0.491455	3	1	1	1.46485	37	13	12	29	48	3	7	0	1	2	19	11	1	0	0	14
6857504401	6857504402	68575044	68575	Nutrici�n	41724012	52735980	6	18	0	8	0.87554	-0.438329	0.394542	-0.655242	0.527841	0.571981	0.423022	-1.15761	0.434106	-1.66983	0.202271	-0.814741	0.678887	0.684481	0.757905	0.768048	0.710767	0.58495	0.486842	7	0	0.142857	-1.72509	54	14	12	30	51	2	3	0	0	5	16	4	0	0	1	18
6861500402	6861500402	68615004	68615	Nutrici�n	64703709	52735980	14	15	3	11	0.885256	-0.868894	0.377049	1.18911	0.504078	0.30856	0.41655	-1.08953	0.427029	-0.880168	0.251409	0.525839	0.731855	0.699864	0.771637	0.720529	0.67414	0.587463	0.524021	6	0	0.5	-0.974769	55	18	14	35	54	4	4	0	1	1	34	11	0	1	0	22
	6861500502	68615005	68615	Nutrici�n																										5	0	0.6	-1.93467	38	8	8	25	46	1	1	0	0	3	28	1	1	0	0	15
6861500602	6861500602	68615006	68615	Nutrici�n	64703709	52735980	13	11	4	3	0.881647	-0.723996	0.362585	0.0524622	0.512637	0.471395	0.434401	-0.512802	0.349096	0.216894	0.202526	-0.852897	0.624103	0.695157	0.727524	0.662726	0.632676	0.575854	0.490555	7	1	0.714286	0.397615	46	8	9	33	48	2	4	0	1		23	3	0	0	1	18
6861500702	6861500702	68615007	68615	Nutrici�n	64703709	52735980	12	11	3	7	0.874325	-0.371071	0.452453	-1.23702	0.674381	0.216005	0.430167	-1.40755	0.421019	-0.731189	0.208206	-0.303631	0.668527	0.690437	0.753856	0.655694	0.678071	0.591665	0.551032	7	0	0.571429	-0.349551	53	10	11	33	52	1	1	0	0	9	23	7	1	0	0	21
6861500902	6861500902	68615009	68615	Nutrici�n	64703709	52735980	14	10	3	12	0.874325	-0.371071	0.403689	-0.34208	0.503646	0.446784	0.439418	1.10649	0.31722	0.210042	0.214976	-0.107542	0.691438	0.675375	0.750197	0.694323	0.734252	0.566799	0.475474	4	0	0.5	1.05733	43	9	12	30	42	3	5	0	1	9	28	13	1	0	0	14
6861501002	6861501002	68615010	68615	Nutrici�n	64703709	52735980	19	7	8	8	0.868834	0.0677462	0.413043	-0.0658996	0.674381	0.216005	0.402457	0.623085	0.316669	1.16205	0.246021	0.449746	0.691438	0.694738	0.75415	0.712133	0.600469	0.570068	0.503389	3	1	0.333333	-0.362224	43	12	17	33	47	2	3	0	0	10	28	10	1	0	0	18
6861501502	6861501502	68615015	68615	Nutrici�n	64703709	52735980	3	7	1	2	0.87554	-0.438329	0.451987	-1.43097	0.544882	-0.420809	0.4063	-1.37167	0.32313	-0.981412	0.207665	-0.323106	0.678973	0.690011	0.725894	0.689795	0.668036	0.599998	0.465701	3	0	0.333333	0.987518	45	8	13	27	48	4	4	0	1	0	23	5	1	0	0	15
6861501601	6861501602	68615016	68615	Nutrici�n	64703709	52735980	0	10	1	8	0.868834	0.0677462	0.399312	-0.483687	0.523413	0.476809	0.412182	-0.289755	0.347778	-1.28133	0.202985	-0.901039	0.664325	0.694793	0.786202	0.642057	0.609903	0.550437	0.513287	3	1	0.666667	-0.416399	46	8	9	26	49	1	2	0	1							13
6861501801	6861501802	68615018	68615	Nutrici�n	64703709	52735980	13	15	3	8	0.867811	0.28057	0.364801	0.216488	0.674381	0.216005	0.403605	-0.074053	0.403074	-0.0786302	0.2196	-0.00161827	0.666535	0.717159	0.757905	0.622595	0.638174	0.581475	0.568676	3	0	0.666667	-0.309661	49	20	11	30	47	3	6	0	1	10	20	11	0	0	1	16
6861501902	6861501902	68615019	68615	Nutrici�n	64703709	52735980	15	15	5	15	0.869378	0.00137949	0.380494	1.40547	0.536162	1.00894	0.463199	1.49203	0.32407	1.24106	0.251484	0.526875	0.612378	0.690011	0.815227	0.715392	0.734252	0.595923	0.498022	3	0	1	0.571006	53	19	13	37	63	6	5	0	1	3	25	11	1	0	0	24
6861502302	6861502302	68615023	68615	Nutrici�n	64703709	52735980	13	16	3	8	0.87554	-0.438329	0.391837	-0.766291	0.479831	-0.967096	0.420765	-1.27476	0.356609	-1.45824	0.205634	-1.06316	0.603193	0.674458	0.740145	0.662726	0.647104	0.576322	0.563629	3	0	0.333333	-1.64485	44	9	10	25	38	2	3	0	1	5	29	13	1	0	0	14
	6861502602	68615026	68615	Nutrici�n																										3	0	1	-0.770318	44	9	13	32	48	7	6	1	0	1	26	11	0	0	1	18
6861502702	6861502702	68615027	68615	Nutrici�n	64703709	52735980	2	14	2	7	0.869378	0.00137949	0.365347	0.258236	0.482594	0.155685	0.399432	0.0883588	0.354337	0.264837	0.251497	0.527063	0.678973	0.67074	0.727524	0.765215	0.623658	0.526458	0.498731	6	1	0.5	1.40511	55	21	15	33	54	4	5	0	1	8	22	11	1	0	0	19
6861503002	6861503002	68615030	68615	Nutrici�n	64703709	52735980	11	10	4	8	0.867811	0.28057	0.391607	-0.77644	0.488541	0.213932	0.418311	-0.92171	0.377704	-0.812249	0.208652	-1.18364	0.617689	0.695157	0.757905	0.732182	0.62078	0.572639	0.50797	8	1	0.75	1.50983	44	13	11	31	47	4	6	0	1	6	20	11	0	0	1	13
6861503102	6861503102	68615031	68615	Nutrici�n	64703709	52735980	0	10	2	8	0.867811	0.28057	0.400799	-0.434289	0.518827	-1.66002	0.433787	-0.451464	0.507627	-1.97615	0.23887	-1.87756	0.671825	0.675375	0.743201	0.6811	0.639925	0.615207	0.53617	3	0	0.333333	-1.04955	48	8	11	29	30	3	3	0	0	1	27	7	1	0	0	14
6865500102	6865500102	68655001	68655	Estimulaci�n	41724012	52735980	0	5	0	7	0.881647	-0.723996	0.462185	-1.86489	0.506249	-1.57587	0.398356	-1.69653	0.476717	-2.26355	0.271872	-2.41344	0.658998	0.717814	0.784662	0.649874	0.605993	0.572302	0.528643	7	1	0.142857	-1.88706	47	14	18	31	47	0	1	0	1	4	17		0	0	1	18
6865500202	6865500202	68655002	68655	Estimulaci�n	41724012	52735980	13	20	5	9	0.87554	-0.438329	0.398861	-0.498992	0.556763	0.494212	0.398943	0.112576	0.361458	-0.245742	0.281303	0.902662	0.671825	0.695157	0.740145	0.612622	0.632676	0.592353	0.529974	4	1	0.5	1.25543	48	14	20	33	56	2	3	0	0	2	24	9	1	0	0	21
6865500402	6865500402	68655004	68655	Estimulaci�n	41724012	52735980	1	18	8	10	0.869378	0.00137949	0.379207	1.32915	0.534239	0.302961	0.425793	1.01528	0.408635	1.28534	0.319957	1.32154	0.663274	0.674477	0.731407	0.765215	0.688593	0.61541	0.501428	3	0	0.333333	-1.04504	54	21	12	31	52	2	4	0	0	7	21	11	1	0	0	17
6865500602	6865500602	68655006	68655	Estimulaci�n	41724012	52735980	14	18	6	6	0.87554	-0.438329	0.393842	-0.682728	0.500046	-0.0514122	0.439152	-0.514839	0.328712	-0.486786	0.22217	0.0516676	0.734128	0.691908	0.76708	0.740239	0.663293	0.548396	0.514077	7	1	0.285714	0.218106	45	15	7	29	50	1	3	0	0	3	29	9	1	0	0	20
6865500902	6865500902	68655009	68655	Estimulaci�n	41724012	52735980	6	19	3	10	0.86846	0.123413	0.454075	-1.60163	0.476995	-1.06368	0.396921	0.347451	0.327621	-0.346022	0.202843	-0.579927	0.679651	0.713948	0.757905	0.703798	0.705507	0.600727	0.502724	4	0	0.25	-1.68022	55	17	17	31	49	4	5	0	0	8	24	6	1	0	0	17
6865501602	6865501602	68655016	68655	Estimulaci�n	41724012	52735980	1	17	3	9	0.874325	-0.371071	0.406281	-0.262728	0.556508	0.963297	0.403155	0.0479578	0.330985	0.199208	0.251121	0.521852	0.671825	0.690011	0.725894	0.765215	0.585744	0.637185	0.459408	6	0	0.666667	0.977446	55	17	27	34	48	2	2	0	0	3	21	10	1	0	0	22
6865501702	6865501702	68655017	68655	Estimulaci�n	41724012	52735980	10	20	5	9	0.867811	0.28057	0.404783	-0.308241	0.535554	0.191612	0.397288	0.402188	0.324184	0.0760382	0.271377	0.784317	0.704838	0.714648	0.84229	0.742067	0.692552	0.603659	0.473148	4	1	0.5	1.61624	43	11	10	28	45	3	4	0	1	3	30	2	1	0	0	12
6865501802	6865501802	68655018	68655	Estimulaci�n	41724012	52735980	12	17	6	8	0.885256	-0.868894	0.375168	1.05405	0.546779	1.22914	0.40025	0.555968	0.38575	0.826775	0.20559	-0.408132	0.687465	0.674477	0.757739	0.658672	0.692552	0.596892	0.565493	3	0	0.333333	-0.850785	52	14	10	31	47	2	4	1	1	5	22	4	1	0	0	17
6865502202	6865502202	68655022	68655	Estimulaci�n	41724012	52735980	13	9	3	10	0.867811	0.28057	0.411941	-0.0972172	0.615463	1.75066	0.398211	0.154162	0.304302	0.173789	0.276672	0.848139	0.734128	0.675375	0.747967	0.703798	0.692552	0.62154	0.484015	3	1	1	2.77323	54	20	22	30	52	7	7	0	1	7	24	11	1	0	0	19
6865502402	6865502402	68655024	68655	Estimulaci�n	41724012	52735980	14	15	4	14	0.881647	-0.723996	0.412336	-0.0859745	0.51189	0.128555	0.435222	1.14189	0.345742	0.199246	0.312371	1.24365	0.707004	0.731339	0.781155	0.689877	0.61315	0.652649	0.541369	9	1	0.444444	1.38184	54	23	21	33	54	3	4	0	0	22	43	4	1	0	0	20
	6865502702	68655027	68655	Estimulaci�n																										4	1	0.75	0.0730312	57	19	21	32	52	2	3	0	1	8	20	5	1	0	0	19
6865502802	6865502802	68655028	68655	Estimulaci�n	41724012	52735980	1	10	0	8	0.881647	-0.723996	0.451949	-1.42327	0.599269	-0.147101	0.416899	-0.549989	0.392892	-2.11838	0.202892	-0.892447	0.643205	0.714648	0.757673	0.732182	0.639925	0.541559	0.493939	5	1	0.8	1.53077	42	13	13	29	47	4	3	0	1	1	21	5	1	0	0	13
6865502902	6865502902	68655029	68655	Estimulaci�n	41724012	52735980	16	19	7	13	0.87554	-0.438329	0.378387	1.27777	0.488541	0.213932	0.438917	1.18713	0.327659	1.27785	0.306208	1.17898	0.674914	0.707962	0.757673	0.703798	0.665842	0.540526	0.536707	3	0	0.333333	-0.838523	55	17	20	31	49	2	3	0	0	3	26	5	1	0	0	17
6865503002	6865503002	68655030	68655	Estimulaci�n	41724012	52735980	16	16	6	9	0.86846	0.123413	0.408792	-0.188192	0.499852	-1.48717	0.404466	-0.102958	0.342004	0.224063	0.315217	1.27308	0.720877	0.713972	0.771592	0.675515	0.659328	0.601058	0.568423	8	1	0.25	-0.136395	61	26	30	36	62	3	7	0	1	0	37	5	1	0	0	23
6865503502	6865503502	68655035	68655	Estimulaci�n	41724012	52735980	18	17	12	16	0.885256	-0.868894	0.370685	0.692686	0.536865	0.668147	0.435222	1.14189	0.335445	1.35477	0.382819	1.91089	0.674914	0.687465	0.757673	0.789603	0.639616	0.620251	0.500952	8	1	0.25	-1.4732	66	28	35	39	67	2	1	0	0	2	28	5	1	0	0	24
6867900402	6867900402	68679004	68679	Nutrici�n	41724012	52735980	17	17	7	8	0.87554	-0.438329	0.366204	0.324918	0.498088	0.318476	0.398511	0.484432	0.337852	0.180814	0.251233	0.523403	0.707616	0.684917	0.784662	0.692781	0.660008	0.61892	0.527327	4	0	0.75	0.412075	51	21	15	34	52	3	4	0	1	12	23	10	1	0	0	18
6867900502	6867900502	68679005	68679	Nutrici�n	41724012	52735980	19	13	6	8	0.867811	0.28057	0.361211	-0.0455285	0.520522	0.651547	0.397586	0.199098	0.354466	0.425992	0.240605	0.369492	0.645911	0.669605	0.736998	0.765215	0.585744	0.573423	0.474951	5	0	0.8	1.18298	55	26	19	40	54	4	3	0	0	8	23	4	1	0	0	22
6867900701	6867900702	68679007	68679	Nutrici�n	41724012	52735980	5	11	7	5	0.87841	-0.581112	0.452357	-1.24719	0.674381	0.216005	0.397519	0.204726	0.326829	0.432302	0.223453	0.0771052	0.707004	0.699864	0.784104	0.765215	0.665722	0.628634	0.570799	5	0	0.6	-0.93786	53	22	20	34	51	2	2	0	0	18	20	2	1	0	0	14
6867900802	6867900802	68679008	68679	Nutrici�n	41724012	52735980	10	19	4	13	0.867811	0.28057	0.40718	-0.235793	0.674381	0.216005	0.403305	-0.0637517	0.428403	-0.846171	0.257107	0.602962	0.734128	0.680153	0.762997	0.70721	0.668036	0.556653	0.462686	7	0	0.142857	-0.189517	53	28	34	38	57	2	3	0	1	10	23		1	0	0	25
6867900902	6867900902	68679009	68679	Nutrici�n	41724012	52735980	19	34	8	9	0.867811	0.28057	0.383399	1.56071	0.674381	0.216005	0.473669	1.58452	0.370294	1.66361	0.328691	1.40906	0.644177	0.699864	0.762997	0.678941	0.734252	0.598814	0.569449	4	0	0.75	-0.875032	48	20	15	32	48	3	5	0	0	2	27	1	1	0	0	17
6867901502	6867901502	68679015	68679	Nutrici�n	41724012	52735980	13	12	10	13	0.867811	0.28057	0.370358	0.665299	0.531371	0.871824	0.399378	0.523346	0.375469	0.872944	0.327341	1.39567	0.734128	0.67074	0.748605	0.7213	0.600469	0.531362	0.485387	7	1	0.571429	1.28534	59	27	24	40	54	2	6	0	0	6	22	4	1	0	0	18
6867901602	6867901602	68679016	68679	Nutrici�n	41724012	52735980	14	13	11	13	0.871093	-0.156538	0.415679	0.00804964	0.619567	-0.0563488	0.430474	1.08265	0.293836	0.858908	0.27429	0.819625	0.725314	0.690011	0.762997	0.7213	0.734252	0.607514	0.517249	3	0	0.333333	-0.503496	55	21	21	34	50	5	5	0	0	8	21	12	1	0	0	19
6867901702	6867901702	68679017	68679	Nutrici�n	41724012	52735980	14	17	4	0	0.87841	-0.581112	0.366623	0.358098	0.56893	-0.292826	0.40786	0.745214	0.357167	-0.0535249	0.208862	-0.281084	0.691438	0.675375	0.75427	0.742067	0.633005	0.633334	0.513767	4	0	0.5	-0.979745	58	29	22	37	58	3	6	1	0	6	29	5	1	0	0	19
6867901802	6867901802	68679018	68679	Nutrici�n	41724012	52735980	15	13	8	14	0.513936	1.02187	0.36569	0.284812	0.56893	-0.292826	0.47291	1.64195	0.423603	0.791827	0.329204	1.41414	0.671825	0.698661	0.75037	0.703998	0.660008	0.546484	0.45974	6	0	0.666667	0.431389	59	31	34	42	55	4	4	0	1	11	18	7	0	1	0	24
6867902102	6867902102	68679021	68679	Nutrici�n	41724012	52735980	6	17	1	8	0.874325	-0.371071	0.368361	0.498837	0.477877	-1.15895	0.410782	-0.230845	0.331663	-0.154474	0.202053	-0.742157	0.642436	0.708607	0.766656	0.765215	0.630859	0.568381	0.575052	5	0	0.4	0.319695	51	23	16	37	56	1	3	0	0	4	31	8	1	0	0	22
6867902502	6867902502	68679025	68679	Nutrici�n	41724012	52735980	15	18	6	10	0.867811	0.28057	0.410615	-0.135221	0.674381	0.216005	0.399708	0.53627	0.378906	0.519547	0.321025	1.33236	0.65411	0.669605	0.77127	0.789603	0.600469	0.565903	0.504626	4	0	0.75	1.01235	59	29	21	40	65	2	3	1	0	7	27	11	1	0	0	19
6867902702	6867902702	68679027	68679	Nutrici�n	41724012	52735980	21	24	13	15	0.868834	0.0677462	0.38586	1.67685	0.56893	-0.292826	0.409356	0.772665	0.323516	1.2353	0.317905	1.30064	0.681404	0.690011	0.725894	0.724684	0.67414	0.661625	0.605467	4	1	1	2.77323	57	19	16	35	56	6	5	0	0		25	13	0	0	1	16
6867902802	6867902802	68679028	68679	Nutrici�n	41724012	52735980	21	24	15	16	0.526969	1.67464	0.372008	0.803146	0.545916	0.931299	0.482516	1.92056	0.428943	2.10793	0.360415	1.71056	0.603193	0.699864	0.746169	0.742067	0.665842	0.652163	0.5106	10	1	0.5	1.86806	60	35	44	46	59	4	7	0	0	17	32	11	1	0	0	23
6867903102	6867903102	68679031	68679	Nutrici�n	41724012	52735980	11	19	5	7	0.87554	-0.438329	0.389243	-0.890172	0.674381	0.216005	0.41374	-0.410815	0.329807	-1.30219	0.208117	-0.306785	0.689861	0.690437	0.762997	0.7213	0.692552	0.595217	0.486809	6	0	0.666667	-0.909936	49	16	13	33	48	2	6	0	0	10	39	11	1	0	0	13
6867903402	6867903402	68679034	68679	Nutrici�n	41724012	52735980	13	12	2	14	0.86846	0.123413	0.364042	0.159343	0.674381	0.216005	0.417855	0.912041	0.362124	0.909473	0.317722	1.29878	0.624103	0.675375	0.729425	0.715392	0.644485	0.553754	0.484781	5	0	0.6	0.358163	48	20	20	34	50	1	3	0	0	4	36	11	1	0	0	13
6868900202	6868900202	68689002	68689	Nutrici�n	41724012	52735980	15	11	4	16	0.559609	2.03575	0.412767	-0.0737384	0.546221	1.23778	0.39986	0.221117	0.332558	-0.0791416	0.359476	1.70196	0.617689	0.684917	0.738635	0.668158	0.62078	0.513928	0.489978	9	0	0.333333	-0.133314	55	13	25	35	59	1	3	0	0	20	21	11	0	0	1	22
6868900502	6868900502	68689005	68689	Nutrici�n	41724012	52735980	6	15	3	7	0.869378	0.00137949	0.40734	-0.231033	0.570805	1.17798	0.433614	1.12201	0.341831	0.479294	0.244535	0.428139	0.62657	0.705858	0.757905	0.66567	0.604934	0.61541	0.544787	3	0	0.333333	-0.449278	54	21	9	35	52	3	3	0	1	1	20	9	1	0	0	18
6868900701	6868900702	68689007	68689	Nutrici�n	41724012	52735980	13	14	2	7	0.867811	0.28057	0.478844	-2.16447	0.465949	-0.0388797	0.433787	-0.451464	0.325123	-0.128039	0.20955	-0.258547	0.643205	0.698661	0.822919	0.742067	0.600469	0.53332	0.482238	3	0	0.333333	-0.133314	56	20	10	33	51	2	4	0	0	6	23	5	1	0	0	19
6868900802	6868900802	68689008	68689	Nutrici�n	41724012	52735980	10	13	6	12	0.87554	-0.438329	0.367145	0.399836	0.470657	-0.103568	0.435222	1.14189	0.335097	0.116932	0.250566	0.51415	0.68572	0.707962	0.738635	0.67564	0.734252	0.627299	0.507964	6	1	0.5	0.109092	53	14	13	33	48	3	4	0	0	1	17	2	1	0	0	19
6868901302	6868901302	68689013	68689	Nutrici�n	41724012	52735980	13	16	8	15	0.867811	0.28057	0.40585	-0.275744	0.54446	0.612283	0.439141	1.183	0.340582	0.389078	0.276821	0.849907	0.678973	0.669605	0.755377	0.636732	0.62078	0.598461	0.540777	3	0	0.333333	0.291771	45	17	17	30	52	4	4	0	1	6	22	7	1	0	0	18
6868901602	6868901602	68689016	68689	Nutrici�n	41724012	52735980	18	13	6	5	0.874325	-0.371071	0.377567	1.22418	0.674381	0.216005	0.407102	0.730173	0.283946	0.552367	0.283654	0.929928	0.683606	0.69107	0.756221	0.652106	0.688593	0.622568	0.562395	5	0	0.8	1.72904	57	24	14	34	52	2	4	0	1	6	31	6	1	0	0	21
6868901802	6868901802	68689018	68689	Nutrici�n	64703709	52735980	13	12	0	9	0.874325	-0.371071	0.367818	0.454307	0.482594	0.155685	0.41747	-0.470733	0.34309	0.145995	0.217602	-0.0455675	0.643205	0.675375	0.738635	0.724684	0.610103	0.521271	0.447951	5	1	0.8	2.1434	47	13	13	27	33	3	5	0	1	3	32	9	1	0	0	12
6868902302	6868902302	68689023	68689	Nutrici�n	41724012	52735980	18	18	4	13	0.867811	0.28057	0.387327	1.74058	0.554021	1.58334	0.398041	0.45878	0.36593	-1.01664	0.3107	1.22624	0.646555	0.693009	0.738391	0.765215	0.671106	0.592637	0.546048	3	1	1	0.273216	60	28	16	33	54	4	1	0	0	13	26	5	0	0	1	21
6868902402	6868902402	68689024	68689	Nutrici�n	41724012	52735980	0	9	1	10	0.874325	-0.371071	0.454421	-1.10307	0.674381	0.216005	0.383036	-2.07773	0.325009	-1.25421	0.202844	-0.88777	0.612378	0.669605	0.716772	0.712133	0.67414	0.64421	0.557491	5	0	1	0.571006	45	9	11	28	46	4	4	0	1	1	31	11	1	0	0	17
6868902602	6868902602	68689026	68689	Nutrici�n	41724012	52735980	1	20	0	6	0.867811	0.28057	0.406449	-0.257675	0.504078	0.30856	0.443142	1.2384	0.416396	-0.843403	0.257424	0.607171	0.658642	0.67074	0.727524	0.724684	0.610103	0.560423	0.479857	3	0	1.33333	0.710624	50	14	10	31	48	4	5	0	1	17	30	5	1	0	0	17
6868903201	6868903202	68689032	68689	Nutrici�n	41724012	52735980	8	20	6	8	0.87554	-0.438329	0.452686	-1.21506	0.500432	0.327677	0.431802	-0.321531	0.330184	-0.00330311	0.204457	-0.465467	0.715397	0.68584	0.738635	0.732182	0.686989	0.626013	0.540137	4	0	0.25	1.09716	57	22	24	33	50	3	4	0	1	6	22	5	1	0	0	19
6868903502	6868903502	68689035	68689	Nutrici�n	41724012	52735980	14	18	4	6	0.871093	-0.156538	0.45188	-1.32512	0.598825	-0.205209	0.400055	0.0599471	0.36593	-1.01664	0.202419	-0.628824	0.678973	0.67074	0.784662	0.691461	0.700405	0.651275	0.614933	6	0	0.666667	0.431389	44	13	14	27	47	1	4	0	0	9	19	5	1	0	0	14
6868903602	6868903602	68689036	68689	Nutrici�n	41724012	52735980	13	21	5	7	0.87841	-0.581112	0.392986	1.95719	0.506188	0.390617	0.400769	0.510575	0.308383	0.0836	0.291674	1.02093	0.658642	0.729569	0.771637	0.742067	0.714305	0.644063	0.55369	3	0	1	0.516788	47	13	11	29	44	5	6	0	1	11	21	11	1	0	0	15
6868903702	6868903702	68689037	68689	Nutrici�n	41724012	52735980	3	20	5	6	0.87554	-0.438329	0.364635	0.203898	0.562944	0.788028	0.396927	0.349197	0.372432	-1.03257	0.202167	-0.674787	0.603193	0.675375	0.716772	0.712133	0.665842	0.629261	0.572348	3	0	0.666667	-0.909936	47	17	16	30	49	3	4	0	1	7	22	11	1	0	0	15
6875500202	6875500202	68755002	68755	Estim + Nutrici�n	41724012	52735980	9	9	5	9	0.87554	-0.438329	0.36634	0.335685	0.523413	0.476809	0.448337	1.30151	0.306807	0.0468573	0.254267	0.56492	0.725314	0.708607	0.784104	0.681017	0.714305	0.578489	0.482431	4	0	0.25	-0.14464	47	17	15	32	40	1	3	0	0	9	30	9	0	1	0	15
6875500402	6875500402	68755004	68755	Estim + Nutrici�n	41724012	52735980	14	16	4	10	0.881647	-0.723996	0.400306	-0.450495	0.573375	1.14556	0.405289	0.691935	0.327451	0.442276	0.234555	0.274264	0.627312	0.69107	0.814969	0.789603	0.623658	0.560568	0.461285	5	0	0.6	0.403465	54	25	20	36	62	4	5	0	0	13	27	3	1	0	0	16
6875500602	6875500602	68755006	68755	Estim + Nutrici�n	41724012	52735980	14	8	5	6	0.663248	-0.372979	0.510716	-2.54342	0.508454	-0.646806	0.454671	-2.75639	0.36941	-0.948981	0.213723	-1.33867	0.627312	0.674458	0.75037	0.742067	0.671106	0.563437	0.488474	4	1	0.25	0.00437901	51	21	13	35	48	0	3	0	1	8	22	9	1	0	0	16
6875500702	6875500702	68755007	68755	Estim + Nutrici�n	41724012	52735980	16	14	7	14	0.58999	0.169428	0.363138	0.0925832	0.553221	0.597894	0.396964	0.273685	0.336289	0.271336	0.237695	0.324517	0.666535	0.674458	0.780452	0.695435	0.627549	0.629241	0.50999	10	0	0.6	1.64527	38	13	12	28	38	1	6	0	0	2	26	12	1	0	0	11
	6875501102	68755011	68755	Estim + Nutrici�n																										4	0	0.5	-0.979745	50	19	15	34	52	1	3	0	0	3	26	6	1	0	0	17
6875501301	6875501302	68755013	68755	Estim + Nutrici�n	41724012	52735980	12	17	5	7	0.867811	0.28057	0.363472	0.11715	0.674381	0.216005	0.397249	0.2313	0.315956	0.1859	0.221908	0.0463745	0.734128	0.698661	0.73739	0.662726	0.591826	0.572191	0.496382	6	1	0.333333	1.88136	52	27	24	34	50	1	4	0	0	8	17	5	0	0	1	16
6875501502	6875501502	68755015	68755	Estim + Nutrici�n	41724012	52735980	8	17	12	7	0.86846	0.123413	0.361488	-0.0259743	0.674381	0.216005	0.425268	1.0153	0.325789	0.151244	0.256036	0.5887	0.734128	0.67074	0.766205	0.789603	0.602037	0.643104	0.53067	4	0	1.25	0.675719	57	26	33	38	66	3	6	0	0	7	23	9	1	0	0	24
6875501602	6875501602	68755016	68755	Estim + Nutrici�n	41724012	52735980	22	17	12	15	0.86814	0.558918	0.372047	0.806365	0.464769	-0.0981978	0.400672	0.570206	0.290331	0.716886	0.292144	1.02617	0.678973	0.710999	0.766205	0.742067	0.659425	0.605001	0.536863	9	1	0.555556	1.42838	64	32	36	45	59	3	7	0	0	21	31	17	1	0	0	21
6875501802	6875501802	68755018	68755	Estim + Nutrici�n	41724012	52735980	3	15	4	8	0.871093	-0.156538	0.399909	-0.463686	0.585188	1.65228	0.407139	-0.189385	0.355091	-0.0816049	0.212841	-0.162455	0.700515	0.687459	0.762651	0.724684	0.614695	0.628944	0.49554	4	0	1	0.571006	58	25	20	39	59	1	3	0	0		21	0	0	1	0	22
6875502201	6875502202	68755022	68755	Estim + Nutrici�n	41724012	52735980	18	18	7	16	0.871093	-0.156538	0.406434	-0.258139	0.674381	0.216005	0.408685	-0.143159	0.358946	-0.255712	0.25108	0.521295	0.664325	0.725656	0.845026	0.737539	0.633005	0.646775	0.476334	8	0	0.5	-0.66378	65	22	16	38	58	3	3	0	0	18	19	7	0	1	0	22
6875502702	6875502702	68755027	68755	Estim + Nutrici�n	41724012	52735980	3	9	3	8	0.867811	0.28057	0.405801	-0.27721	0.480476	-1.25548	0.401456	0.00303305	0.458634	-1.30036	0.202091	-0.69893	0.734128	0.67396	0.762997	0.7213	0.627549	0.566998	0.552732	4	0	0.75	1.01235	57	26	22	36	52	3	3	0	0	17	26	11	1	0	0	15
6875502802	6875502802	68755028	68755	Estim + Nutrici�n	41724012	52735980	6	10	3	11	0.867811	0.28057	0.41021	-0.146921	0.551859	-0.380745	0.415124	0.870655	0.43149	-0.657343	0.232523	0.240649	0.667791	0.669605	0.75037	0.724684	0.647104	0.587657	0.47803	5	0	0.2	-2.52729	54	23	16	37	62	1	2	1	0	0	22	1	1	0	0	23
6875502902	6875502902	68755029	68755	Estim + Nutrici�n	41724012	52735980	3	17	3	7	0.881647	-0.723996	0.371868	0.79153	0.477877	-1.15895	0.431802	-0.321531	0.325685	-0.21055	0.203078	-0.909138	0.691438	0.690011	0.73739	0.662726	0.626896	0.562494	0.491299	3	0	0.333333	0.291771	56	24	29	33	53	2	4	0	0	1	28	3	0	1	0	18
6875503102	6875503102	68755031	68755	Estim + Nutrici�n	41724012	52735980	15	22	7	8	0.625936	-0.102183	0.381925	1.48467	0.599269	-0.147101	0.416534	0.89084	0.36094	0.519677	0.294442	1.05168	0.68145	0.690437	0.75037	0.7213	0.613005	0.622321	0.523024	5	1	0.8	1.38108	59	24	23	37	57	4	4	0	0	8	37	5	1	0	0	18
6875503202	6875503202	68755032	68755	Estim + Nutrici�n	41724012	52735980	16	19	8	10	0.867811	0.28057	0.452248	-1.25983	0.536224	0.698977	0.461245	1.46534	0.293236	0.870643	0.31118	1.23125	0.734128	0.67074	0.771872	0.732182	0.67414	0.592394	0.528491	7	0	0.571429	0.33728	50	25	28	34	58	2	4	0	0	11	36	4	1	0	0	19
6886100502	6886100502	68861005	68861	Control	41724012	52735980	13	11	1	7	0.625936	-0.102183	0.366969	0.385721	0.514705	-1.64884	0.430615	-1.05349	0.383787	-1.6319	0.209118	-1.19969	0.664325	0.707962	0.748605	0.712133	0.64867	0.649207	0.51956	3	0	0.333333	-1.87615	61	27	18	41	56	3	1	0	0	6	19	3	1	0	0	25
6886100602	6886100602	68861006	68861	Control	41724012	52735980	13	4	4	9	0.874325	-0.371071	0.408404	-0.199568	0.523516	-0.542265	0.436758	-0.989148	0.342752	-0.878272	0.208298	-0.300389	0.734128	0.67074	0.766205	0.76183	0.602037	0.683589	0.508508	4	0	0.5	-1.71628	55	19	14	37	62	1	1			7	27	1	1	0	0	25
6886100801	6886100802	68861008	68861	Control	41724012	52735980	16	12	6	14	0.867811	0.28057	0.410645	-0.134353	0.498995	0.246241	0.397094	0.379645	0.353599	-0.360839	0.285315	0.949015	0.672346	0.690011	0.73739	0.691213	0.600469	0.56937	0.552554	7	0	0.571429	-1.28485	56	25	25	38	62	2	4	0	1	7	20	4	1	0	0	24
6886101002	6886101002	68861010	68861	Control	41724012	52735980	15	23	5	16	0.874325	-0.371071	0.404002	2.29172	0.535302	0.460642	0.410047	0.786076	0.302785	0.833141	0.29647	1.074	0.713288	0.699864	0.780452	0.742067	0.64867	0.627912	0.497281	4	0	1	-0.0292692	62	28	38	39	63	1	4	0	0	3	40	2	1	0	0	24
6886101102	6886101102	68861011	68861	Control	41724012	52735980	15	18	3	8	0.87554	-0.438329	0.410333	-0.143347	0.556578	0.444168	0.412024	-0.259926	0.264909	-0.215675	0.245898	0.447971	0.643205	0.711781	0.780452	0.744098	0.591826	0.578649	0.50941	4	0	0.75	-0.875032	44	18	15	38	60	2	7	1	1	3	30	7	1	0	0	19
6886101202	6886101202	68861012	68861	Control		52735980	1	7	0	4	0.881647	-0.723996	0.452157	-1.27175	0.545234	-1.84671	0.397578	-1.71187	0.444338	-1.57448	0.244081	-1.97149								4	0	0.5	-0.979745	40	15	17	27	33	1	4			9	40	4	0	1	0	15
6886101302	6886101302	68861013	68861	Control		52735980	12	18	5	9	0.87841	-0.581112	0.370462	0.674042	0.674381	0.216005	0.449958	1.32136	0.295614	0.616953	0.238714	0.340434								6	1	0.666667	0.779176	52	23	20	36	53	1	3	0	1	5	45	0	1	0	0	18
6886101502	6886101502	68861015	68861	Control		52735980	1	21	7	10	0.621292	-0.0680031	0.397316	-0.552684	0.674381	0.216005	0.397849	0.178576	0.386852	-0.237068	0.388381	1.95931								2	0	1	-0.770318	62	31	35	36	60	5	5	0	0	2	27	13	0	0	1	20
6886101602	6886101602	68861016	68861	Control	41724012	52735980	18	17	11	11	0.867811	0.28057	0.398408	2.13283	0.674381	0.216005	0.399582	0.0812622	0.282365	0.759056	0.280492	0.8932	0.663274	0.675375	0.766205	0.742067	0.623658	0.721388	0.533632	6	0	0.5	0.36158	64	33	37	39	63	2	3	0	0	5	24	11	1	0	0	25
6886101702	6886101702	68861017	68861	Control		52735980	11	24	7	16	0.867811	0.28057	0.367293	0.411721	0.674381	0.216005	0.400087	0.550236	0.406831	-0.145612	0.258326	0.61908								4	1	1	0.177744	55	29	30	38	55	5	4	0	0	14	41	11	1	0	0	22
6886102002	6886102002	68861020	68861	Control	41724012	52735980	5	17	3	8	0.87554	-0.438329	0.451823	-1.35272	0.590177	-0.188339	0.445845	-0.628074	0.332415	-0.771242	0.202079	-0.762466	0.734128	0.71503	0.770944	0.76183	0.692552	0.57506	0.480909	5	0	0.6	-1.76445	45	14	13	31	38	0	2	0	1	14	26	2	1	0	0	15
6886102302	6886102302	68861023	68861	Control	41724012	52735980	11	13	5	9	0.87554	-0.438329	0.364687	0.207871	0.485425	-1.33631	0.434839	-0.634054	0.343237	-0.453079	0.211529	-0.198786	0.713288	0.708607	0.766205	0.711755	0.639214	0.674881	0.51238	4	0	0.25	-1.08446	43	16	19	33	39	1	2			4	21	5	1	0	0	16
6886102402	6886102402	68861024	68861	Control	41724012	52735980	12	14	5	10	0.86846	0.123413	0.410412	-0.141069	0.510807	0.140797	0.397487	0.42032	0.36612	0.655238	0.21305	-0.156853	0.687465	0.677407	0.762997	0.742067	0.665842	0.581993	0.520686	7	1	0.571429	0.739285	52	21	15	32	49	3	5	0	0	7	24	11	0	0	1	21
6886103102	6886103102	68861031	68861	Control	41724012	52735980	5	16	4	7	0.868834	0.0677462	0.370731	0.696593	0.56893	-0.292826	0.43756	-0.806264	0.437151	-1.89252	0.202247	-0.810264	0.671825	0.684481	0.756768	0.666671	0.627549	0.608759	0.553356	8	1	0.25	0.875316	37	12	13	25	28	3	5	0	1	7	20	13	0	0	1	10
7303000302	7303000302	73030003	73030	Estimulaci�n	51941190	53122121	5	7	5	4	0.87554	-0.438329	0.451819	-1.373	0.508454	-0.646806	0.404864	-1.57298	0.411359	-1.62738	0.208077	-1.16306	0.66593	0.699864	0.762651	0.733409	0.644485	0.584843	0.478129	6	1	0.5	1.52609	31	14	13	24	33	2	3	0	1							12
7303000402	7303000402	73030004	73030	Estimulaci�n	51941190	53122121	12	13	7	3	0.867811	0.28057	0.385663	1.668	0.491632	0.168593	0.39692	0.347204	0.299492	0.989833	0.218221	-0.031682	0.678973	0.684481	0.727524	0.628752	0.617925	0.544852	0.452779	5	0	0.6	0.403465	46	21	23	35	50	2	5	0	1	5	25	7	1	0	0	21
7303000502	7303000502	73030005	73030	Estimulaci�n	51941190	53122121	14	12	15	14	0.541244	0.603707	0.366972	0.385947	0.488541	0.213932	0.419835	0.940746	0.323537	-0.072227	0.226614	0.13703	0.619951	0.682893	0.731407	0.682185	0.591826	0.594411	0.495367	6	0	0.666667	0.52686	40	21	15	35	48	4	4	0	1	11	23	4	1	0	0	18
7303000602	7303000602	73030006	73030	Estimulaci�n	51941190	53122121	9	19	6	9	0.87554	-0.438329	0.370651	0.689911	0.498547	0.0396605	0.442745	2.56574	0.331937	0.344997	0.246593	0.457983	0.691438	0.674458	0.716772	0.712133	0.665842	0.601503	0.50213	6	1	0.333333	-0.701766	49	22	22	36	50	4	4	0	1	2	39	4	1	0	0	20
7303000902	7303000902	73030009	73030	Estimulaci�n	51941190																		0.603193	0.717159	0.727524	0.707569	0.705507	0.526902	0.451137	5	1	0.8	0.835023	44	19	15	34	48	5	2	0	1	11	22	8	1	0	0	15
7303001102	7303001102	73030011	73030	Estimulaci�n	51941190	53122121	12	10	14	15	0.514882	0.995762	0.371965	0.799588	0.537013	1.11236	0.434839	-0.634054	0.29412	0.883322	0.300109	1.11366	0.691438	0.680153	0.738391	0.67564	0.734252	0.580936	0.58708	4	0	0.75	1.16204	51	26	15	35	51	5	3	0	1	9	32	14	1	0	0	19
7303001502	7303001502	73030015	73030	Estimulaci�n	51941190	53122121	9	13	5	11	0.87554	-0.438329	0.363354	0.108472	0.507016	0.406661	0.398724	0.494802	0.317099	-0.0632065	0.231623	0.225461	0.627312	0.695157	0.748006	0.713894	0.638174	0.555222	0.497011	6	0	0.5	-0.979745	52	20	21	34	50	2	0	0	0	12	40	5	1	0	0	16
7303001701	7303001702	73030017	73030	Estimulaci�n	51941190	53122121	9	10	11	15	0.515828	0.972232	0.414277	-0.031151	0.579581	0.890646	0.404768	-0.112937	0.291154	0.851044	0.281212	0.901607	0.643205	0.674458	0.727524	0.724684	0.665842	0.574191	0.46571	6	1	0.666667	2.02098	56	27	34	37	66	5	5	0	1	4	22	11	0	1	0	23
7303001802	7303001802	73030018	73030	Estimulaci�n	51941190	53122121	4	10	6	7	0.698675	-0.630906	0.391905	-0.7633	0.679851	0.160373	0.449734	-0.801361	0.299051	-0.506241	0.202552	-0.611369	0.658998	0.687465	0.755377	0.740239	0.668036	0.547715	0.524548	7	0	0.428571	0.331662	54	21	26	36	53	2	4	0	0	6	40	4	1	0	0	24
7303001902	7303001902	73030019	73030	Estimulaci�n	51941190	53122121	1	10	3	6	0.87841	-0.581112	0.452418	-1.48815	0.476995	-1.06368	0.422439	-1.24088	0.358474	-1.20221	0.204585	-1.01018	0.713288	0.680153	0.757673	0.765215	0.734252	0.624845	0.58676	5	0	0.2	-0.505125	42	14	14	24	49	2	2	0	0	9	37	8	0	1	0	12
7303002402	7303002402	73030024	73030	Estimulaci�n	51941190	53122121	3	10	6	10	0.87554	-0.438329	0.407372	-0.23008	0.619567	-0.0563488	0.424685	-1.19367	0.292308	-0.805752	0.202259	-0.812562	0.707004	0.690437	0.740145	0.765215	0.665842	0.644734	0.524996	5	0	0.4	-0.280581	58	23	25	37	56	5	3	0	1	6	25	9	1	0	0	23
7303003002	7303003002	73030030	73030	Estimulaci�n	51941190	53122121	6	14	5	9	0.513936	1.02187	0.406732	-0.249186	0.482594	0.155685	0.405156	0.688988	0.326863	0.0992747	0.211828	-0.190318	0.666535	0.67074	0.75415	0.72052	0.64867	0.627364	0.576951	3	0	2	0.989859	54	23	24	36	49	5	6	0	1	0	22	11	1	0	0	16
7303003302	7303003302	73030033	73030	Estimulaci�n	51941190	53122121	4	0	4	5	0.676184	-0.466609	0.387436	-0.995718	0.518628	-0.584271	0.420013	-0.911117	0.466931	-1.97171	0.223725	-1.57816	0.713288	0.67074	0.784662	0.733409	0.660778	0.624667	0.503753	4	0	0.25	0.802924	42	17	7	30	42	3	3	0	0	6	22	11	1	0	0	13
7303003402	7303003402	73030034	73030	Estimulaci�n	51941190	53122121	5	12	5	7	0.867811	0.28057	0.375959	1.11232	0.565289	1.0249	0.445845	-0.628074	0.311949	-0.208789	0.264267	0.695825	0.646114	0.707962	0.740145	0.693687	0.61315	0.660538	0.565922	4	0	0.25	-0.21746	54	20	29	36	55	3	4	1	1	7	21	5	1	0	0	23
7303003502	7303003502	73030035	73030	Estimulaci�n	51941190																		0.612378	0.669605	0.745951	0.634051	0.692552	0.568361	0.495553	8	1	0.5	1.40511	51	24	16	39	55	3	4	1	1	13	36	10	1	0	0	24
7305500102	7305500102	73055001	73055	Control	1032392996	53122121	13	8	10	13	0.874325	-0.371071	0.377269	1.20412	0.528687	0.545856	0.43047	1.0826	0.348474	1.32096	0.300981	1.12308	0.603193	0.677407	0.757673	0.732182	0.67414	0.671011	0.526286	3	1	1.33333	0.317362	54	25	28	37	53	3	4	0	1	3	33	11	0	0	1	23
7305500302	7305500302	73055003	73055	Control	1032392996	53122121	3	10	8	7	0.868834	0.0677462	0.394615	-0.652418	0.559925	-0.34732	0.418653	-0.893107	0.412167	-1.5987	0.202074	-0.759976	0.707004	0.67074	0.762633	0.7213	0.734252	0.510229	0.448388	5	0	0.4	-1.61693	36	14	13	26	28	3	3	0	1	17	25	11	0	0	1	10
7305501102	7305501102	73055011	73055	Control	1032392996	53122121	10	20	3	11	0.601192	0.0826657	0.365016	0.232843	0.500432	0.327677	0.411602	0.759358	0.401889	0.131699	0.207639	-0.324074	0.734128	0.669605	0.771637	0.765215	0.600469	0.626719	0.526401	5	0	0.6	0.415822	54	24	28	35	54	2	7	0	1	13	36	5	0	1	0	24
7305501602	7305501602	73055016	73055	Control	1032392996	53122121	10	10	6	8	0.881647	-0.723996	0.364438	0.188996	0.495084	-0.753615	0.417415	-0.579572	0.322529	-0.0289346	0.202233	-0.659923	0.672346	0.713972	0.774606	0.622595	0.600469	0.602569	0.533136	3	0	0.666667	-0.309661	53	22	20	34	57	3	3	0	1	3	24	11	1	0	0	20
7305502202	7305502202	73055022	73055	Control	1032392996	53122121	19	10	7	14	0.881647	-0.723996	0.370066	0.640767	0.476977	-1.12738	0.400211	0.0531882	0.280994	-0.201119	0.290278	1.0053	0.642436	0.690011	0.727524	0.70721	0.665842	0.549567	0.496022	6	0	0.666667	0.431389	41	19	10	32	48	4	4	0	1	8	35	4	1	0	0	14
7305502701	7305502702	73055027	73055	Control	1032392996	53122121	15	19	5	11	0.86846	0.123413	0.380497	1.40563	0.534627	0.282132	0.417415	-0.579572	0.326922	0.153382	0.277893	0.862627	0.678973	0.699864	0.771637	0.76183	0.67414	0.605666	0.541071	4	1	1	1.46485	52	18	22	36	50	5	5	0	0	12	36	11	1	0	0	18
7306700102	7306700102	73067001	73067	Estim + Nutrici�n	1032392996	53122121	14	11	1	15	0.867811	0.28057	0.366848	0.376003	0.544475	1.2955	0.415124	0.870655	0.279985	0.649577	0.209558	-0.258309	0.658642	0.67074	0.777226	0.765215	0.591826	0.569935	0.460239	8	1	0.75	0.814081	47	18	21	36	47	3	2	1	0	3	28	11	0	0	1	17
7306700202	7306700202	73067002	73067	Estim + Nutrici�n	1032392996	53122121	10	14	6	16	0.617831	-0.0424013	0.407221	-0.234579	0.506249	-1.57587	0.413606	-1.15046	0.508533	-1.88297	0.223491	0.0778587	0.613075	0.67074	0.75415	0.765215	0.639925	0.584717	0.498834	4	0	0.25	-1.50457	43	20	20	29	46	2	4			4	20	9	1	0	0	12
7306700502	7306700502	73067005	73067	Estim + Nutrici�n	1032392996	53122121	4	8	5	11	0.874325	-0.371071	0.451998	-1.2971	0.579583	1.34015	0.405458	-0.135433	0.333152	-0.472911	0.207231	-0.339409	0.734128	0.669605	0.740145	0.67564	0.734252	0.555819	0.47079	7	0	0.714286	0.0262491	48	15	20	30	48	2	4	0	0	3	34	11	1	0	0	16
7306700902	7306700902	73067009	73067	Estim + Nutrici�n	1032392996	53122121	3	10	3	7	0.612958	-0.00614736	0.384709	-1.33522	0.496145	-1.47097	0.424499	-1.12154	0.42181	-1.82222	0.232673	-1.76061	0.700515	0.698661	0.789004	0.640587	0.625954	0.628177	0.549758	4	1	0.25	-0.646612	36	9	7	31	35	1	3	0	1	8	20	6	1	0	0	16
7306701302	7306701302	73067013	73067	Estim + Nutrici�n	1032392996	53122121	18	16	12	13	0.874325	-0.371071	0.37279	0.867417	0.543542	1.29932	0.42088	0.829873	0.3231	1.26986	0.219132	-0.0116882	0.707004	0.690011	0.794143	0.691461	0.660008	0.624954	0.466474	5	1	0.4	-0.357878	48	15	14	33	48	2	3	0	0	5	25	11	1	0	0	16
7306701402	7306701402	73067014	73067	Estim + Nutrici�n	1032392996																		0.734128	0.734686	0.757905	0.682614	0.69963	0.517019	0.472776	6	1	0.333333	0.639558	47	12	12	28	45	3	3	0	1	18	42		1	0	0	19
7306701602	7306701602	73067016	73067	Estim + Nutrici�n	1032392996																		0.687465	0.715468	0.75427	0.789603	0.665842	0.666079	0.530933	4	0	0.5	-0.833995	40	14	13	32	45	0	0	0	1	16	21	9	1	0	0	16
7306702301	7306702302	73067023	73067	Estim + Nutrici�n	1032392996	53122121	9	4	5	9	0.871093	-0.156538	0.385046	-1.4492	0.498073	-1.49741	0.432572	-1.16169	0.322801	-0.999035	0.204073	-0.980419	0.642643	0.695157	0.745951	0.708142	0.650156	0.610272	0.54683	6	1	0.333333	-1.12685	36	14	12	32	46	3	3	0	0	4	16	10	0	0	1	16
7306702402	7306702402	73067024	73067	Estim + Nutrici�n	1032392996	53122121	6	13	5	4	0.874325	-0.371071	0.405312	-0.292082	0.590177	-0.188339	0.41747	-0.470733	0.307167	-0.528179	0.202594	-0.861209	0.643223	0.691908	0.731407	0.720529	0.632676	0.615179	0.480668	3	0	0.333333	-2.98166	51	18	22	31	46	1	0	0	0	4	20	4	0	1	0	19
7306702602	7306702602	73067026	73067	Estim + Nutrici�n	1032392996	52276556	10	10	5	12	0.881647	-0.723996	0.410348	-0.142914	0.504178	-0.675965	0.408685	-0.143159	0.348329	0.153419	0.211922	-0.187686	0.613075	0.675375	0.715216	0.652106	0.623658	0.618098	0.518582	4	0	0.5	0.36158	35	12	17	26	40	4	4	0	1	0	23	6	1	0	0	15
7306702702	7306702702	73067027	73067	Estim + Nutrici�n	1032392996	53122121	11	13	3	14	0.526861	0.778479	0.3736	0.932691	0.553227	0.90081	0.413461	0.84304	0.297765	0.972947	0.275059	0.82886	0.658642	0.690011	0.741665	0.760581	0.644485	0.542879	0.471049	6	0	0.666667	0.00630372	53	24	23	35	49	2	4	0	0	3	33	11	1	0	0	20
7306702902	7306702902	73067029	73067	Estim + Nutrici�n	1032392996	53122121	11	15	9	7	0.874325	-0.371071	0.364991	0.230959	0.51912	0.126195	0.405206	-0.127261	0.270382	-0.320051	0.202193	-0.668596	0.643205	0.67396	0.746169	0.7213	0.630859	0.636828	0.619998	4	0	0.25	-1.50954	53	26	28	35	51	1	3	0	1	12	27	5	1	0	0	18
7306703202	7306703202	73067032	73067	Estim + Nutrici�n	1032392996	53122121	6	12	3	6	0.87841	-0.581112	0.385	-1.22871	0.489656	-1.39539	0.427581	-1.1912	0.35279	-1.60303	0.211251	-1.26785	0.707004	0.680153	0.740145	0.651855	0.613005	0.534941	0.454406	5	0	0.4	-1.75816	35	19	18	26	46	1	2	0	1	9	27	5	0	1	0	13
7306703302	7306703302	73067033	73067	Estim + Nutrici�n	1032392996	53122121	3	15	7	5	0.87841	-0.581112	0.375385	1.07027	0.496145	-1.47097	0.43432	-0.503023	0.335532	-0.501596	0.227472	0.152701	0.678973	0.714648	0.745951	0.765215	0.668036	0.573461	0.492486	4	1	0.5	0.114068	58	22	30	34	52	2	4	0	0	18	23	9	0	1	0	22
7306703402	7306703402	73067034	73067	Estim + Nutrici�n	1032392996																		0.658998	0.733577	0.789004	0.673402	0.679621	0.591234	0.55586	4	0	0.5	-0.833995	44	18	20	31	46	1	6	0	0	1	31	5	0	0	1	19
7306703602	7306703602	73067036	73067	Estim + Nutrici�n	1032392996	53122121	7	7	3	6	0.87554	-0.438329	0.366882	0.378736	0.458206	-0.363441	0.402939	-1.65365	0.361178	-0.438331	0.203712	-0.957166	0.642643	0.686002	0.716772	0.691461	0.623658	0.621098	0.501526	5	0	0.4	-0.421355	46	22	22	33	46	3	5	0	0	16	24	9	0	0	1	20
7321700402	7321700402	73217004	73217	Estimulaci�n	64703709	53122121	4	10	3	10	0.87841	-0.581112	0.375747	1.0969	0.517776	0.700803	0.433787	-0.451464	0.357388	-0.241703	0.218368	-0.0284279	0.633228	0.675375	0.794143	0.732182	0.734252	0.643353	0.497828	11	1	0.181818	0.576096	46	14	18	32	48	3	1	0	1	9	43	1	1	0	0	16
7321700502	7321700502	73217005	73217	Estimulaci�n	64703709	53122121	3	15	0	8	0.621292	-0.0680031	0.401719	-0.404449	0.488727	-0.840073	0.424499	-1.12154	0.302039	-0.877377	0.204095	-0.981751	0.666535	0.674458	0.738393	0.765215	0.64867	0.565998	0.47262	5	0	0.4	-1.61693	37	12	9	17	27	6	4	1	1	13	20	5	1	0	0	15
7321700802	7321700802	73217008	73217	Estimulaci�n	48601003	53122121	7	6	9	11	0.623024	-0.0807705	0.411284	-0.115989	0.528687	0.545856	0.399407	0.524496	0.383586	0.796484	0.202318	-0.644294	0.6408	0.708607	0.729425	0.765569	0.67414	0.589667	0.461096	6	0	0.5	0.36158	38	14	6	30	41	2	3	0	1	19	34	5	0	1	0	13
7321701002	7321701002	73217010	73217	Estimulaci�n	64703709	53122121	7	5	6	5	0.867811	0.28057	0.366366	0.337707	0.466275	-0.0582306	0.413132	-1.42061	0.438134	-1.56555	0.226939	-1.64598	0.647811	0.669605	0.728164	0.702133	0.609903	0.571139	0.483116	6	0	0.166667	-1.71466	41	14	14	29	48	2	4	1	1	10	22	10	1	0	0	14
7321701202	7321701202	73217012	73217	Estimulaci�n	64703709	53122121	11	18	5	12	0.598493	0.10334	0.364189	0.170325	0.674381	0.216005	0.410819	0.799743	0.384579	0.559746	0.202126	-0.780931	0.613075	0.69107	0.764419	0.662726	0.600469	0.566163	0.5286	4	1	1	0.918794	53	24	26	33	51	2	1			13	23	11	0	0	1	18
7321701402	7321701402	73217014	73217	Estimulaci�n	64703709	53122121	5	15	3	7	0.874325	-0.371071	0.362635	0.0560433	0.514675	0.634048	0.418742	-0.878848	0.323913	-0.00617	0.214549	-0.118162	0.603193	0.67074	0.745951	0.675544	0.585744	0.505712	0.464236	5	0	0.6	-0.19681	54	22	22	36	52	2	1	0	1	15	17	5	0	0	1	25
7321701702	7321701702	73217017	73217	Estimulaci�n	64703709	53122121	8	23	3	6	0.885256	-0.868894	0.396677	-0.575553	0.674381	0.216005	0.416453	-0.425925	0.297368	-0.786076	0.20432	-0.473222	0.613075	0.684917	0.745951	0.648149	0.734252	0.561031	0.508943	7	1	0.142857	0.531348	52	16	16	30	48	3	3	1	1	15	32	5	1	0	0	18
7321702202	7321702202	73217022	73217	Estimulaci�n	64703709	53122121	7	6	4	10	0.869378	0.00137949	0.396511	-0.581539	0.498357	0.16944	0.420713	-0.831859	0.374768	-1.5513	0.245688	-1.99969	0.643205	0.674458	0.75415	0.658672	0.647104	0.563187	0.460837	11	1	0.181818	-0.335628	43	13	14	32	32	2	2	0	1	11	39	11	1	0	0	14
7321702402	7321702402	73217024	73217	Estimulaci�n	48601003																		0.663051	0.690011	0.727524	0.76183	0.734252	0.536285	0.459605	8	1	0.625	0.165225	46	14	18	30	45	5	4	0	1	8	24	11	1	0	0	13
7321702502	7321702502	73217025	73217	Estimulaci�n	1032392996	53122121	9	14	6	11	0.87841	-0.581112	0.359947	-0.133923	0.479831	-0.967096	0.416702	-0.539518	0.28652	0.196471	0.266649	0.725856	0.678973	0.690437	0.77921	0.789603	0.668036	0.553671	0.464179	7	0	0.428571	0.331662	58	24	14	33	51	5	2	0	0	24	32	6	1	0	0	21
	7321702902	73217029	73217	Estimulaci�n																										4	0	0.75	0.736955	43	17	16	33	52	5	2	0	1	13	25	11	1	0	0	15
7321703302	7321703302	73217033	73217	Estimulaci�n	64703709	53122121	16	23	9	14	0.595629	0.125431	0.362938	0.0780605	0.568972	-2.03582	0.402542	-0.0370248	0.333814	-0.204744	0.262581	0.674329	0.619951	0.695157	0.740145	0.689763	0.67414	0.584782	0.46495	13	1	0.0769231	-1.03548	66	27	29	38	55	5	3	1	1	11	24	5	0	0	1	26
7321703602	7321703602	73217036	73217	Estimulaci�n	64703709	53122121	4	8	3	8	0.870298	-0.0899289	0.405492	-0.286597	0.477877	-1.15895	0.420169	-0.823047	0.38675	-1.16827	0.219168	-1.47576	0.627312	0.687465	0.738635	0.678245	0.600469	0.601191	0.455462	7	1	0.285714	-1.5483													0	0	0
7321703801	7321703802	73217038	73217	Estimulaci�n	64703709	53122121	6	5	4	4	0.867811	0.28057	0.357908	-0.274677	0.511085	-0.636439	0.449734	-0.801361	0.339039	-0.814009	0.219366	-1.48038	0.660596	0.684481	0.774606	0.669138	0.734252	0.577818	0.477323	6	1	0.166667	-1.79196	44	16	16	28	46	3	3			11	22	7	0	0	1	16
7321703902	7321703902	73217039	73217	Estimulaci�n	52861235																		0.648307	0.710731	0.771637	0.765215	0.665842	0.582094	0.480583	13	0	0.307692	1.09775	47	19	20	30	55	5	6	0	1	13	22	11	1	0	0	18
7327500202	7327500202	73275002	73275	Estim + Nutrici�n	1032392996																		0.611016	0.680153	0.75415	0.742067	0.627549	0.546201	0.447562	5	1	0.4	0.386948	47	20	18	36	51	2	2	0	0	15	22	11	0	0	1	22
7327500602	7327500602	73275006	73275	Estim + Nutrici�n	1032392996	53122121	8	12	2	10	0.56071	0.413738	0.404123	-0.328589	0.476995	-1.06368	0.40832	0.754091	0.381107	-0.0842037	0.221702	0.0422046	0.691438	0.690011	0.727524	0.712133	0.642698	0.566175	0.482328	3	0	0.333333	0.412744	54	19	18	33	55	4	3	1	1	9	21	11	1	0	0	19
7327500702	7327500702	73275007	73275	Estim + Nutrici�n	1032392996	53122121	8	15	7	11	0.545929	0.554638	0.366153	0.320926	0.534444	0.633813	0.400435	0.562311	0.343514	0.374233	0.21673	-0.0655456	0.713288	0.674458	0.740145	0.765215	0.734252	0.579585	0.515923	3	0	0.333333	0.837829	50	18	16	32	49	3	2	0	1	15	18	11	1	0	0	14
7327500902	7327500902	73275009	73275	Estim + Nutrici�n	1032392996	53122121	1	2	0	2	0.871093	-0.156538	0.478827	-2.16422	0.579194	-0.244306	0.380335	-2.17955	0.555348	-2.80001	0.270118	-2.3883	0.603193	0.669605	0.748006	0.623968	0.645298	0.606443	0.622937	7	0	0.142857	-2.46614	35	13	13	29	38	2	0	0	1	16	28	3	1	0	0	13
7327501702	7327501702	73275017	73275	Estim + Nutrici�n	1032392996	53122121	16	15	5	6	0.598421	0.103897	0.367242	0.407648	0.495084	-0.753615	0.439152	-0.514839	0.279987	-0.626591	0.241462	0.382471	0.6408	0.698661	0.738635	0.789603	0.734252	0.523201	0.483861	3	0	0.333333	-1.47464	55	20	17	35	49	4	2	0	1	4	17	11	1	0	0	16
7327501902	7327501902	73275019	73275	Estim + Nutrici�n	1032392996	53122121	9	15	6	3	0.874325	-0.371071	0.414252	-0.0318439	0.482954	-1.25401	0.41796	-0.612307	0.332698	-0.828846	0.208911	-0.279457	0.612378	0.749959	0.757905	0.740239	0.627549	0.5468	0.486291	4	0	0.75	0.337876	44	18	20	36	47	3	3	0	0	7	20	11	1	0	0	16
7327502302	7327502302	73275023	73275	Estim + Nutrici�n	1032392996	53122121	14	19	10	11	0.541244	0.603707	0.371613	0.770321	0.549458	0.77113	0.417338	0.904377	0.259003	0.202977	0.232125	0.233967	0.627312	0.67074	0.745951	0.742067	0.610045	0.513744	0.460366	6	0	0.166667	-0.920594	57	21	14	34	51	4	3	0	1	10	29	5	1	0	0	22
7327502502	7327502502	73275025	73275	Estim + Nutrici�n	1032392996	53122121	8	8	0	5	0.87554	-0.438329	0.361211	-0.0455658	0.518628	-0.584271	0.419266	-0.963122	0.391329	-1.33627	0.216068	-1.40026	0.66593	0.71503	0.757905	0.6811	0.645353	0.575905	0.474934	4	0	1	1.11706	47	19	22	31	49	3	2	0	0	13	19	7	1	0	0	20
	7327502702	73275027	73275	Estim + Nutrici�n																										6	0	0.166667	-1.11936	45	16	15	31	46	2	2	0	1	13	33	3	0	1	0	21
7327502902	7327502902	73275029	73275	Estim + Nutrici�n	1032392996	53122121	2	11	2	8	0.867811	0.28057	0.360763	-0.0770148	0.504178	-0.675965	0.435517	-0.900005	0.324952	-1.27531	0.203316	-0.928566	0.613075	0.669605	0.725981	0.615413	0.585744	0.577176	0.511727	5	1	0.2	-0.752638	41	18	10	32	39	3	2	0	1	10	17	11	0	0	1	14
7327503202	7327503202	73275032	73275	Estim + Nutrici�n	1032392996	53122121	18	14	12	12	0.87554	-0.438329	0.376205	1.13001	0.489656	-1.39539	0.398604	0.130911	0.333355	-0.133965	0.245777	0.446214	0.613075	0.677407	0.740145	0.712133	0.600469	0.577677	0.52765	8	0	0.25	-0.484183	61	26	33	34	56	4	3	0	1	7	18	11	1	0	0	22
7327503602	7327503602	73275036	73275	Estim + Nutrici�n	1032392996	53122121	18	9	2	15	0.554972	0.46639	0.399821	-0.466612	0.486465	0.145287	0.413341	-0.306531	0.380506	-0.0355056	0.225181	0.11031	0.612378	0.71503	0.740145	0.67564	0.734252	0.54879	0.508175	5	0	0.2	-1.1054	52	21	17	35	48	2	2	0	1	8	18	4	1	0	0	17
7327503702	7327503702	73275037	73275	Estim + Nutrici�n	1032392996	53122121	10	12	6	11	0.874325	-0.371071	0.399585	-0.474505	0.674381	0.216005	0.44039	-1.01567	0.316283	-0.165772	0.202357	-0.638026	0.603193	0.67074	0.762633	0.765215	0.692552	0.674696	0.591826	2	0	1	-1.36562	57	29	32	36	53	2	3	1	1	10	19	7	0	0	1	22
7327503902	7327503902	73275039	73275	Estim + Nutrici�n	1032392996	53122121	11	16	3	1	0.883507	-0.800177	0.36703	0.390574	0.477962	-1.18404	0.441714	-0.841236	0.337579	-0.526476	0.202089	-0.699898	0.643205	0.713948	0.738391	0.712133	0.64867	0.594002	0.485875	4	0	1	-1.76712	51	20	24	33	49	3	6	1	1	5	27	11	1	0	0	18
7327504202	7327504202	73275042	73275	Estim + Nutrici�n	1032392996	53122121	14	17	11	16	0.512008	1.35898	0.379809	1.36544	0.553802	0.907098	0.404136	0.665531	0.331931	1.35695	0.3101	1.21997	0.65334	0.699864	0.75415	0.789603	0.692552	0.64301	0.525944	5	0	0.4	0.865752	59	24	29	37	52	2	4	0	1	10	21	8	1	0	0	23
7328300302	7328300302	73283003	73283	Estim + Nutrici�n	52861235	53122121	9	14	6	5	0.867811	0.28057	0.385082	1.64146	0.549379	0.636751	0.433787	-0.451464	0.284728	0.524657	0.225633	0.118825	0.646114	0.680153	0.725894	0.7213	0.734252	0.568151	0.484174	5	0	0.4	-0.10539	52	22	20	37	49	2	5	1	1	14	33	11	1	0	0	21
7328300402	7328300402	73283004	73283	Estim + Nutrici�n	52861235	53122121	11	9	7	6	0.87554	-0.438329	0.369809	0.619286	0.515091	0.340924	0.428001	1.05105	0.284976	0.427011	0.211606	-0.196613	0.691438	0.674477	0.727524	0.732182	0.627031	0.598699	0.517533	4	1	0.25	-1.15678	50	20	18	31	52	2	2	0	1	10	23	11	0	1	0	17
7328300802	7328300802	73283008	73283	Estim + Nutrici�n	52861235	53122121	8	30	4	8	0.868834	0.0677462	0.370483	0.67575	0.504665	0.396725	0.397068	0.27593	0.271043	0.378113	0.232469	0.239743	0.693792	0.67074	0.75415	0.768048	0.692552	0.580194	0.489386	5	0	1.2	-1.51314	37	20	17	32	47	5	7	0	1	3	24	5	1	0	0	14
7328301202	7328301202	73283012	73283	Estim + Nutrici�n	52861235	53122121	18	14	9	15	0.52189	0.854121	0.416534	0.0317888	0.539028	0.860004	0.429201	1.06647	0.356073	1.54336	0.33628	1.4834	0.734128	0.67074	0.777226	0.765215	0.633005	0.640647	0.479204	4	0	0.25	-0.909267	61	21	17	43	55	2	1	0	0	3	20	5	1	0	0	24
7328301602	7328301602	73283016	73283	Estim + Nutrici�n	52861235	53122121	14	21	7	14	0.867811	0.28057	0.375713	1.09441	0.483123	0.0798873	0.473204	1.64722	0.329476	1.29614	0.335909	1.4798	0.663051	0.707962	0.774606	0.661825	0.67414	0.681465	0.523325	4	0	1.25	0.675719	56	28	32	35	56	3	4	0	0	12	39	5	1	0	0	18
7328301902	7328301902	73283019	73283	Estim + Nutrici�n	52861235																		0.734128	0.674458	0.757673	0.789603	0.668036	0.656223	0.553126	4	0	0.5	0.36158	59	22	21	36	52	3	3	0	1	10	26	5	1	0	0	20
7328302102	7328302102	73283021	73283	Estim + Nutrici�n	52861235	53122121	18	16	17	12	0.524504	0.81282	0.403345	2.27402	0.544475	1.2955	0.463183	1.49182	0.351154	1.50009	0.34449	1.56216	0.643205	0.67074	0.727524	0.789603	0.665842	0.585328	0.523091	4	0	0.75	0.466293	58	27	29	36	57	7	6	0	0	9	29	10	0	0	1	22
7328302302	7328302302	73283023	73283	Estim + Nutrici�n	52861235	53122121	0	11	5	6	0.87554	-0.438329	0.399908	-0.463716	0.511173	0.591221	0.406668	-1.49371	0.340756	-1.04832	0.214636	-1.3632	0.691438	0.690437	0.774606	0.732182	0.734252	0.5769	0.526486	7	0	0.571429	0.391498	39	19	14	33	48	1	1	0	0	13	27	5	1	0	0	14
7328302602	7328302602	73283026	73283	Estim + Nutrici�n	52861235	53122121	8	16	4	6	0.87554	-0.438329	0.373075	0.890567	0.50177	0.416745	0.403508	0.650277	0.283274	0.800654	0.25063	0.515049	0.687465	0.699864	0.789022	0.691213	0.734252	0.688012	0.627995	8	0	0.375	0.309223	37	15	12	26	40	2	3	0	1	10	42	5	1	0	0	15
7328303302	7328303302	73283033	73283	Estim + Nutrici�n	52861235	53122121	14	20	9	13	0.511004	1.30362	0.382416	1.51057	0.596496	1.4556	0.480885	1.83073	0.371919	0.899309	0.27157	0.786667	0.65411	0.711781	0.771637	0.742067	0.692552	0.594884	0.494346	8	1	0.625	0.336639	55	25	29	37	54	3	4	0	0	17	23	6	0	0	1	23
7328303502	7328303502	73283035	73283	Estim + Nutrici�n	52861235	53122121	14	14	7	15	0.87554	-0.438329	0.368403	0.502289	0.489656	-1.39539	0.400129	0.551721	0.273928	0.296027	0.350075	1.61484	0.681477	0.680153	0.766656	0.732182	0.644485	0.658808	0.530647	2	0	0.5	-0.979745	56	22	32	35	59	3	4	1	0	12	19	8	0	1	0	23
7328303702	7328303702	73283037	73283	Estim + Nutrici�n	52861235	53122121	14	15	5	15	0.874325	-0.371071	0.373515	0.925953	0.674381	0.216005	0.428768	1.06093	0.296138	0.911586	0.280874	0.897661	0.658642	0.669605	0.747967	0.652106	0.591826	0.53596	0.45666	3	0	0.666667	0.377171	55	20	21	36	53	3	5	0	0	14	20	11	1	0	0	23
	7328305102	73283051	73283	Estim + Nutrici�n																										8	1	0.5	0.709367	64	28	36	48	65	5	2			12	19	11	0	0	1	28
7328305402	7328305402	73283054	73283	Estim + Nutrici�n	52861235	53122121	18	10	4	10	0.874325	-0.371071	0.366953	0.384395	0.48373	-0.913616	0.422454	-1.24057	0.324961	-1.33604	0.227675	0.156368	0.734128	0.677407	0.784662	0.70721	0.647104	0.644405	0.552113	4	0	0.5	-0.238695	51	19	18	35	51	4	4	0	0	7	18	9	0	1	0	22
	7328305502	73283055	73283	Estim + Nutrici�n																										3	0	1	-0.170043	54	19	18	35	55	2	4	0	0	9	19	8	1	0	0	20
7328305602	7328305602	73283056	73283	Estim + Nutrici�n	52861235	53122121	4	13	3	3	0.874325	-0.371071	0.45452	-1.62351	0.508454	-0.646806	0.397061	0.255882	0.362539	-1.2891	0.202052	-0.739024	0.657631	0.695157	0.77921	0.712694	0.606553	0.577881	0.577387	5	0	1	0.571006	40	19	14	31	49	5	4	0	0	10	26	11	0	0	1	17
7331900501	7331900502	73319005	73319	Estim + Nutrici�n	20362710	53122121	3	14	2	6	0.86814	0.558918	0.365474	0.268025	0.477072	-1.05659	0.395788	-1.78474	0.388311	-2.00669	0.245324	-1.99333	0.65411	0.680153	0.715216	0.732182	0.623658	0.548177	0.487918	8	0	0.5	0.907637	50	13	19	29	46	3	1	1	1	19	37	5	1	0	0	15
7331900602	7331900602	73319006	73319	Estim + Nutrici�n	20362710	53122121	10	11	7	1	0.874325	-0.371071	0.369098	0.559891	0.57095	-0.282704	0.401143	0.015109	0.327334	-1.038	0.208637	-1.18309	0.66593	0.69993	0.755883	0.789603	0.639925	0.524998	0.48388	6	0	0.5	-1.38125	40	12	13	26	40	5	4	0	1	5	27	5	1	0	0	12
	7331900702	73319007	73319	Estim + Nutrici�n																										10	0	0.3	-1.46005	60	25	29	38	54	3	2	0	1	25	35	3	1	0	0	25
7331900802	7331900802	73319008	73319	Estim + Nutrici�n	20362710	53122121	9	14	3	9	0.87841	-0.581112	0.406605	-0.253004	0.400087	-0.916166	0.423408	-1.14837	0.358241	-1.35154	0.202403	-0.836252	0.688043	0.717159	0.774606	0.740239	0.734252	0.612971	0.52493	10	0	0.2	-0.765858	44	12	11	32	36	3	3	1	1	12	42	1	1	0	0	16
7331900902	7331900902	73319009	73319	Estim + Nutrici�n	20362710	53122121	6	15	4	8	0.625936	-0.102183	0.386045	-1.10157	0.470304	-0.217079	0.428116	-1.02262	0.427029	-0.880168	0.20523	-1.04376	0.734128	0.758563	0.7578	0.70721	0.705507	0.615543	0.564598	6	1	0.666667	0.779176	57	22	19	38	51	1	2	0	1	6	27	5	1	0	0	26
	7331901202	73319012	73319	Estim + Nutrici�n																										7	0	0.428571	1.02741	53	18	18	36	52	6	1	0	0							19
7331901402	7331901402	73319014	73319	Estim + Nutrici�n	20362710	53122121	22	18	9	13	0.598922	2.37018	0.394534	2.00998	0.558749	1.6202	0.478813	2.15579	0.352759	1.55462	0.327062	1.3929	0.628369	0.71503	0.749367	0.703798	0.67414	0.572064	0.524033	4	0	1	0.571006	48	16	18	33	52	4	4	0	1	19	39	3	1	0	0	14
7331901601	7331901602	73319016	73319	Estim + Nutrici�n	20362710	53122121	3	3	2	4	0.881647	-0.723996	0.463696	-1.8993	0.498073	-1.49741	0.403963	-1.58972	0.373032	-1.9345	0.225913	-1.62465	0.619951	0.713972	0.738635	0.628752	0.614695	0.534696	0.459225	13	1	0.153846	-0.176669	49	13	22	36	54	1	1	1	1	8	17	5	1	0	0	17
7331901802	7331901802	73319018	73319	Estim + Nutrici�n	20362710	53122121	4	13	3	4	0.867811	0.28057	0.361855	6.79995e-05	0.432144	-0.541546	0.418851	-0.869794	0.340394	-0.275755	0.207785	-1.1523	0.734128	0.674458	0.75415	0.679758	0.639925	0.594072	0.552861	6	0	0.166667	-0.519087	55	23	26	37	59	3	2	0	1	18	41	9	0	1	0	21
7331901902	7331901902	73319019	73319	Estim + Nutrici�n	20362710	53122121	7	6	6	12	0.604352	0.0586097	0.390031	-0.84998	0.498088	0.318476	0.407196	-0.191193	0.302127	-0.495678	0.215582	-1.38787	0.65411	0.675375	0.740145	0.765215	0.591826	0.531316	0.463335	7	0	0.428571	-1.00966	36	14	12	27	30	3	2	0	1	16	17	6	1	0	0	10
7331902102	7331902102	73319021	73319	Estim + Nutrici�n	20362710	53122121	8	17	3	7	0.867811	0.28057	0.387671	-0.980551	0.480476	-1.25548	0.426118	-1.21953	0.359024	-1.65661	0.202465	-0.622548	0.734128	0.67074	0.716772	0.724684	0.64867	0.532077	0.468028	5	1	0.4	1.21354	48	15	14	30	44	2	1	0	1	16	38	7	1	0	0	14
7331902302	7331902302	73319023	73319	Estim + Nutrici�n	20362710	53122121	8	17	4	8	0.676184	-0.466609	0.39342	-0.699671	0.479831	-0.967096	0.420648	-0.691395	0.325185	-1.21641	0.203541	-0.522705	0.643223	0.691908	0.75415	0.732182	0.67414	0.597455	0.521156	3	0	0.333333	-1.04955	49	20	15	35	49	1	2	0	1	13	31	5	1	0	0	19
7340800102	7340800102	73408001	73408	Nutrici�n	64703709	53122121	18	16	14	14	0.86846	0.123413	0.404341	-0.321853	0.574741	1.17166	0.430429	1.08209	0.298465	-0.65976	0.219216	-0.00986382	0.636289	0.691908	0.745951	0.726675	0.692552	0.599631	0.52334	3	0	1	0.145921	58	27	30	38	48	2	4	0	1	16	20	9	1	0	0	20
7340800302	7340800302	73408003	73408	Nutrici�n	64703709	53122121	6	8	1	7	0.874325	-0.371071	0.389181	-0.893444	0.478477	-0.992678	0.384788	-2.8448	0.33017	-1.22261	0.202262	-0.81312	0.734128	0.729569	0.771592	0.640587	0.734252	0.594913	0.496873	3	0	0.333333	-0.449278	38	17	16	31	37	2	3	0	1	4	26	11	1	0	0	15
7340800401	7340800402	73408004	73408	Nutrici�n	64703709	53122121	10	20	12	13	0.867811	0.28057	0.375549	1.08239	0.524839	0.870783	0.429067	1.06476	0.297115	0.990677	0.265222	0.707914	0.647811	0.690437	0.757185	0.649874	0.674648	0.653371	0.527803	3	1	0.666667	-1.15745	54	26	23	34	50	3	7	0	0	3	27	3	0	1	0	23
7340800602	7340800602	73408006	73408	Nutrici�n	64703709	53122121	18	16	10	8	0.598493	0.10334	0.374954	1.03795	0.674381	0.216005	0.399582	0.0812622	0.315579	-0.0229522	0.240102	0.361817	0.627312	0.669605	0.727524	0.665611	0.734252	0.533173	0.455992	9	1	0.444444	1.23216	54	24	29	40	53	2	2	0	0	7	25	8	1	0	0	24
7340800901	7340800902	73408009	73408	Nutrici�n	64703709	53122121	2	11	2	8	0.579158	0.25619	0.455283	-1.65711	0.477678	-1.14713	0.398967	-1.68461	0.435381	-1.77176	0.202414	-0.837865	0.633228	0.716762	0.727524	0.652751	0.710139	0.644508	0.55892	5	1	0.4	1.90929	31	14	8	26	35	3	0	0	0							12
7340801102	7340801102	73408011	73408	Nutrici�n	64703709	53122121	6	9	3	4	0.88006	-0.655826	0.363796	0.141066	0.538061	0.349524	0.40605	-0.154566	0.324484	-0.651228	0.202841	-0.580088	0.646555	0.708187	0.794143	0.652106	0.663539	0.568238	0.544939	6	0	0.333333	-0.308504	37	21	13	35	49	2	2	1	1	5	32	2	0	0	1	19
7340801302	7340801302	73408013	73408	Nutrici�n	64703709	53122121	6	16	1	7	0.86846	0.123413	0.40096	-0.429036	0.674381	0.216005	0.418428	-0.911541	0.355248	-0.68692	0.204408	-1.00025	0.623384	0.677407	0.731407	0.658672	0.610103	0.539027	0.473313	3	0	0.333333	-1.47464	41	15	15	25	43	2	5	0	0	6	26	10	1	0	0	13
	7340801402	73408014	73408	Nutrici�n																										6	1	0.333333	-0.295744	34	14	11	26	40	0	2	1	1	13	27	5	1	0	0	13
7340801602	7340801602	73408016	73408	Nutrici�n	64703709	53122121	9	12	3	8	0.87554	-0.438329	0.373017	0.885849	0.674381	0.216005	0.430429	1.08209	0.375138	0.310766	0.232343	0.237634	0.644233	0.714648	0.727524	0.67564	0.665842	0.574011	0.478863	3	0	0.666667	0.431389	54	20	19	35	56	2	3	0	1	22	22	5	1	0	0	23
7340801702	7340801702	73408017	73408	Nutrici�n	64703709	53122121	17	10	2	10	0.867811	0.28057	0.380577	1.41023	0.539239	0.681075	0.437321	1.16766	0.289527	0.296085	0.2574	0.606847	0.678616	0.729569	0.74303	0.711716	0.665842	0.581004	0.45824	4	1	0.25	-1.67197	51	19	10	36	48	1	1	0	1	18	30	5	0	1	0	18
7340802002	7340802002	73408020	73408	Nutrici�n	64703709	53122121	9	6	4	5	0.873108	-0.297739	0.405838	-0.276105	0.503646	0.446784	0.40419	0.666819	0.26191	-0.165312	0.203662	-0.953709	0.663051	0.67074	0.786202	0.789603	0.629985	0.538298	0.531929	3	0	1.33333	0.831596	44	19	16	31	42	5	5	0	1	9	20	9	1	0	0	14
7340802201	7340802202	73408022	73408	Nutrici�n	64703709	53122121	7	13	5	9	0.874325	-0.371071	0.36054	-0.092669	0.480576	-0.940459	0.40945	-0.263281	0.388852	-1.03447	0.21927	-0.00869757	0.658998	0.71503	0.748647	0.644045	0.632676	0.566571	0.498235	5	0	0.4	-1.02163	54	20	17	35	53	1	2	0	0	9	36	8	0	0	1	20
7340802302	7340802302	73408023	73408	Nutrici�n	64703709	53122121	16	12	3	14	0.87554	-0.438329	0.412807	-0.0726054	0.511345	0.439351	0.407224	-0.192088	0.347789	0.234795	0.231651	0.225949	0.627312	0.67074	0.716772	0.76183	0.665842	0.595682	0.575877	6	1	0.666667	0.389932	57	21	26	36	53	4	5	0	1	6	24	6	1	0	0	22
	7340802502	73408025	73408	Nutrici�n																										4	0	0.5	1.60338	56	20	14	35	55	3	4	0	1	26	22	11	1	0	0	20
7340802602	7340802602	73408026	73408	Nutrici�n	64703709	53122121	14	13	3	9	0.87554	-0.438329	0.375685	1.0924	0.477678	-1.14713	0.408678	-0.238468	0.292524	-0.507987	0.215847	-0.0863752	0.678973	0.69107	0.748605	0.789603	0.692552	0.563309	0.532733	6	0	0.333333	0.291771	43	18	17	33	51	4	4	0	0	13	23	11	1	0	0	17
7341100202	7341100202	73411002	73411	Nutrici�n	51941190	53122121	14	21	12	16	0.88006	-0.655826	0.36764	0.439844	0.570805	1.17798	0.430429	1.08209	0.40042	1.90002	0.352453	1.63705	0.734128	0.690437	0.745951	0.789603	0.591826	0.560917	0.503145	7	0	0.428571	-1.41117	53	28	34	37	58	3	1	0	0	7	32	1	1	0	0	22
7341100602	7341100602	73411006	73411	Nutrici�n	51941190	53122121	7	12	0	3	0.86846	0.123413	0.408793	-0.188158	0.480476	-1.25548	0.414343	-0.434122	0.350707	-0.528981	0.202301	-0.647334	0.678973	0.682893	0.741665	0.732182	0.660008	0.601705	0.51763	5	1	0.8	0.835023	44	19	11	34	49	3	3	0	1	14	36	8	1	0	0	15
7341101002	7341101002	73411010	73411	Nutrici�n	51941190	53122121	3	6	2	8	0.867811	0.28057	0.38479	-1.27999	0.48373	-0.913616	0.402502	-1.47178	0.321437	-1.08923	0.212168	-1.29498	0.734128	0.680153	0.771637	0.7213	0.734252	0.570645	0.512459	5	0	0.8	0.487236	38	10	10	27	30	3	3	0	1	9	32	8	0	1	0	11
7341101602	7341101602	73411016	73411	Nutrici�n	51941190	53122121	4	10	3	2	0.885256	-0.868894	0.391799	-0.767943	0.496145	-1.47097	0.433787	-0.451464	0.324925	-1.30639	0.202078	-0.70504	0.643205	0.686002	0.757905	0.688943	0.734252	0.620583	0.542045	10	1	0.3	0.0253217	43	15	16	31	49	3	1	0	1	8	29	3	1	0	0	14
7341101802	7341101802	73411018	73411	Nutrici�n	51941190	53122121	10	8	4	8	0.738223	-0.929651	0.367169	0.401733	0.599269	-0.147101	0.423253	0.985871	0.378896	1.02184	0.23412	0.267137	0.734128	0.693009	0.757673	0.742067	0.704544	0.540624	0.51893	7	1	0.428571	0.679449	44	15	9	30	48	3	4	0	1	13	23	11	1	0	0	13
	7341102002	73411020	73411	Nutrici�n																										7	0	0.571429	0.536048	45	20	14	33	54	2	2	0	0	14	41	5	0	1	0	18
7341102202	7341102202	73411022	73411	Nutrici�n	51941190	53122121	18	16	5	10	0.883507	-0.800177	0.387538	1.74946	0.540987	0.75503	0.437008	1.16382	0.31919	1.18948	0.241598	0.384534	0.671825	0.67074	0.740145	0.649874	0.592374	0.600989	0.497036	9	1	0.222222	0.593019	56	26	18	41	56	6	6	0	0	16	21	8	1	0	0	23
	7341102402	73411024	73411	Nutrici�n																										4	0	0.25	0.256867	49	19	16	31	48	4	5	0	0	8	27	11	0	1	0	16
7341102802	7341102802	73411028	73411	Nutrici�n	51941190	53122121	10	9	3	9	0.87554	-0.438329	0.364861	0.221067	0.49412	0.0594929	0.431802	-0.321531	0.376542	-1.21489	0.202558	-0.610605	0.678973	0.67074	0.745951	0.724684	0.644485	0.560949	0.459891	5	0	0.6	-0.337584	57	22	16	35	52	5	4	1	1	7	28	6	1	0	0	22
7341102902	7341102902	73411029	73411	Nutrici�n	51941190	53122121	7	12	3	15	0.873108	-0.297739	0.407876	-0.215134	0.484406	-0.875284	0.417471	-0.470751	0.342891	0.0642423	0.209298	-0.266681	0.734128	0.705629	0.783087	0.789603	0.734252	0.617352	0.627995	7	1	0.285714	0.619613	42	15	16	30	47	4	4	0	0	9	37	2	1	0	0	13
7341103502	7341103502	73411035	73411	Nutrici�n	51941190	53122121	3	12	5	2	0.870876	-0.139184	0.398812	-0.500671	0.47975	0.128416	0.408324	0.753393	0.337905	0.0594773	0.203576	-0.520267	0.681404	0.669605	0.727524	0.789603	0.645353	0.569685	0.459592	5	0	1	0.571006	41	17	15	33	41	6	4	0	0	8	30	7	1	0	0	14
7341103602	7341103602	73411036	73411	Nutrici�n	51941190	53122121	12	15	3	11	0.873108	-0.297739	0.368256	0.49016	0.48656	-1.31749	0.417138	0.901387	0.262842	-0.338429	0.206593	-0.364648	0.624103	0.680153	0.777226	0.66567	0.668036	0.580595	0.53673	7	0	0.428571	-1.00966	46	19	17	32	46	3	6	0	1	10	18	6	0	0	1	16
7341103802	7341103802	73411038	73411	Nutrici�n	51941190	53122121	5	6	2	4	0.87554	-0.438329	0.455709	-1.67425	0.477962	-1.18404	0.436758	-0.989148	0.362461	-1.93376	0.204128	-0.983783	0.700515	0.695157	0.786202	0.6811	0.62078	0.602211	0.531695	9	1	0.555556	-0.608688	39	17	13	31	44	3	1	0	0	17	23	7	0	1	0	12
7341104202	7341104202	73411042	73411	Nutrici�n	51941190																		0.613075	0.691908	0.740145	0.715191	0.623658	0.663382	0.537095	6	0	0.833333	-0.835152	57	24	17	37	55	4	7	0	0	9	29	11	1	0	0	23
7348300202	7348300202	73483002	73483	Estimulaci�n	1032392996	53122121	9	6	4	2	0.874325	-0.371071	0.359846	-0.140945	0.52083	0.769205	0.409111	-0.252373	0.29614	-0.821515	0.204971	-0.4381	0.687465	0.669605	0.738635	0.622595	0.621861	0.533321	0.465715	4	0	0.25	-1.50954	45	15	13	34	45	2	3	0	1	12	18	10	1	0	0	17
7348300602	7348300602	73483006	73483	Estimulaci�n	1032392996	53122121	10	11	4	4	0.867811	0.28057	0.452499	-1.49607	0.493906	0.22008	0.418512	-0.903671	0.313738	-0.193713	0.204235	-0.990172	0.658642	0.690437	0.715216	0.696108	0.617925	0.598136	0.532913	3	0	1.66667	0.109192	48	18	15	32	49	2	2	1	0	9	22	9	1	0	0	24
7348300902	7348300902	73483009	73483	Estimulaci�n	1032392996	53122121	6	5	3	5	0.87554	-0.438329	0.489272	-2.30431	0.489656	-1.39539	0.429448	-0.980338	0.471128	-1.60923	0.233127	-1.76939	0.627312	0.691908	0.748647	0.634051	0.610045	0.578885	0.512538	10	0	0.2	-1.84193	43	14	13	26	40	1	3	1	1	10	36	4	1	0	0	12
7348301002	7348301002	73483010	73483	Estimulaci�n	1032392996	53122121	20	18	10	14	0.598493	0.10334	0.369222	0.570171	0.551363	0.383439	0.420053	0.943851	0.311001	1.12694	0.302018	1.13424	0.691438	0.693172	0.740145	0.691461	0.67414	0.627408	0.592037	4	0	1	-0.170043	53	17	22	37	49	3	4	1	0	11	20	5	1	0	0	21
7348301102	7348301102	73483011	73483	Estimulaci�n	1032392996	53122121	9	7	5	7	0.868834	0.0677462	0.407825	-0.216653	0.477962	-1.18404	0.401301	0.590032	0.330966	0.497072	0.203447	-0.938407	0.638322	0.708855	0.745951	0.732182	0.662087	0.656681	0.507742	6	0	0.5	0.36158	43	11	11	22	40	0	1	0	1	13	37	3	1	0	0	14
7348301502	7348301502	73483015	73483	Estimulaci�n	1032392996	53122121	3	9	4	7	0.874325	-0.371071	0.36678	0.370597	0.556578	0.444168	0.400729	0.572058	0.372703	0.56676	0.20206	-0.750594	0.671825	0.67074	0.727524	0.679758	0.629985	0.553677	0.450319	7	1	0.285714	0.619613	48	15	16	30	49	3	4	0	0	9	17	10	1	0	0	19
7348301702	7348301702	73483017	73483	Estimulaci�n	1032392996	53122121	11	11	2	9	0.873108	-0.297739	0.367885	0.459795	0.480576	-0.940459	0.412672	-1.20087	0.321182	-0.673843	0.207175	-1.1289	0.611016	0.705641	0.747077	0.7213	0.627549	0.565422	0.4655	6	1	0.5	0.284283	49	19	17	37	48	4	3	0	1	16	34	11	1	0	0	23
	7348301802	73483018	73483	Estimulaci�n																										10	1	0.3	-0.540537	48	11	14	35	48	4	6	0	1	14	21	10	1	0	0	16
7348302002	7348302002	73483020	73483	Estimulaci�n	1032392996	53122121	10	9	2	7	0.885256	-0.868894	0.389339	-0.885117	0.674381	0.216005	0.432444	-0.861126	0.425917	-0.757237	0.218446	-1.45866	0.623384	0.674458	0.7578	0.644045	0.668036	0.569843	0.506651	5	0	0.8	-0.678898	49	16	18	37	52	4	6	0	1	7	27	7	1	0	0	19
7348302102	7348302102	73483021	73483	Estimulaci�n	1032392996	53122121	6	7	2	8	0.885256	-0.868894	0.361992	0.00981888	0.495084	-0.753615	0.411109	-1.45798	0.422173	-1.99577	0.204495	-1.00517	0.658642	0.699864	0.774606	0.632752	0.61315	0.625978	0.591924	7	1	0.428571	0.0791742	47	14	3	31	44	1	3	0	0	14	37	5	1	0	0	13
7348302302	7348302302	73483023	73483	Estimulaci�n	1032392996	53122121	5	13	7	1	0.874325	-0.371071	0.405235	-0.294427	0.543559	0.380536	0.401562	-0.00101043	0.324461	-0.146509	0.203972	-0.494069	0.684383	0.694738	0.789004	0.789603	0.592374	0.577072	0.508891	5	0	0.6	-0.93786	49	16	20	37	46	2	0	0	0	13	33	11	0	0	1	16
7348302502	7348302502	73483025	73483	Estimulaci�n	1032392996	53122121	10	20	8	8	0.867811	0.28057	0.361262	-0.0419363	0.590177	-0.188339	0.399971	0.546061	0.338085	-0.689321	0.219871	0.00415734	0.6408	0.669605	0.740145	0.765215	0.61315	0.621502	0.500169	3	0	1	-1.36562	41	14	16	26	37	4	2	0	0	8	23	11	1	0	0	12
	7348302802	73483028	73483	Estimulaci�n																										11	1	0.272727	-0.727151	52	21	22	34	48	2	5	0	1	11	25	5	0	0	1	18
7348303001	7348303002	73483030	73483	Estimulaci�n	1032392996	53122121	12	23	3	10	0.60736	0.0358588	0.371985	0.801259	0.464769	-0.0981978	0.397497	0.206684	0.303503	-0.0278127	0.202066	-0.712228	0.699626	0.731339	0.740145	0.742067	0.644485	0.635912	0.581352	4	0	0.25	-0.484183	46	17	19	33	50	7	4	1	0	12	20	5	1	0	0	20
7348303102	7348303102	73483031	73483	Estimulaci�n	1032392996	53122121	9	11	5	8	0.87841	-0.581112	0.366232	0.32712	0.49461	0.235499	0.4106	-0.300833	0.323497	-1.15068	0.20297	-0.567994	0.658642	0.669605	0.727524	0.715392	0.592374	0.509074	0.460205	7	0	0.428571	-0.834472	53	20	26	37	58	2	3	0	0	10	39	4	1	0	0	20
7350400202	7350400202	73504002	73504	Control	1032392996	53122121	7	22	4	7	0.885256	-0.868894	0.401283	-0.418526	0.480576	-0.940459	0.427629	-1.24656	0.356026	-1.57485	0.214798	-1.36746	0.643205	0.677407	0.738391	0.712133	0.638937	0.600989	0.526356	3	0	0.333333	-1.64485	45	17	14	34	43	1	2	0	1	11	19	11	1	0	0	16
7350400302	7350400302	73504003	73504	Control	1032392996	53122121	2	8	5	5	0.86846	0.123413	0.403484	-0.348471	0.47326	0.0297614	0.435574	-1.01873	0.400206	-0.946544	0.2055	-1.05685	0.648307	0.694065	0.716772	0.612622	0.633165	0.541704	0.483112	4	0	0.25	-0.343409	42	13	13	31	43	1	1	0	1	8	21	5	1	0	0	13
7350400702	7350400702	73504007	73504	Control	1032392996	53122121	6	17	2	8	0.885256	-0.868894	0.404592	-0.314125	0.496457	-0.740894	0.397139	0.385476	0.377589	-0.401782	0.20232	-0.644095	0.650731	0.694793	0.757905	0.713894	0.668036	0.611448	0.515943	8	0	0.375	-0.115862	54	20	20	35	51	0	2	0	1	12	46	4	1	0	0	19
7350400802	7350400802	73504008	73504	Control	1032392996	53122121	10	13	9	0	0.885256	-0.868894	0.373203	0.900881	0.486465	0.145287	0.399269	0.100818	0.353987	0.230412	0.207434	-0.331731	0.628724	0.67396	0.716772	0.628752	0.599433	0.59869	0.463757	5	0	0.4	-1.61693	51	18	14	39	54	1	3	1	1	7	25	5	1	0	0	19
7350400902	7350400902	73504009	73504	Control	1032392996	53122121	10	8	8	8	0.870876	-0.139184	0.370982	0.717597	0.55923	-0.365211	0.401087	0.109954	0.33703	-0.660009	0.214541	-0.118359	0.6408	0.675375	0.755377	0.723319	0.622697	0.543459	0.543248	4	1	0.75	0.0730312	44	14	14	35	49	2	3	0	1	2	18	11	0	0	1	14
7350401202	7350401202	73504012	73504	Control	1032392996	53122121	16	20	10	15	0.87841	-0.581112	0.385708	1.67003	0.619567	-0.0563488	0.398306	0.148303	0.396805	0.847834	0.307512	1.19277	0.678973	0.686002	0.757673	0.647471	0.692552	0.679978	0.530242	6	0	0.166667	0.221962	53	23	29	39	54	2	4	0	0	19	29	5	1	0	0	23
7350401302	7350401302	73504013	73504	Control	1032392996	53122121	2	14	5	6	0.87554	-0.438329	0.407273	-0.233032	0.496145	-1.47097	0.430973	-1.04391	0.346027	-1.16642	0.20615	-1.08643	0.643223	0.690437	0.75415	0.691461	0.627549	0.511867	0.462174	4	0	0.25	-2.18998	45	15	16	31	38	3	3	0	1	8	23	4	1	0	0	14
7350401602	7350401602	73504016	73504	Control	1032392996	53122121	5	15	7	7	0.87841	-0.581112	0.400796	-0.434383	0.559925	-0.34732	0.416592	-0.533795	0.315386	-0.632408	0.230008	0.197706	0.678973	0.674458	0.727524	0.634051	0.668036	0.581436	0.499795	3	0	0.666667	-0.168887	45	18	13	29	45	3	2	0	1	15	21	11	1	0	0	13
7350402102	7350402102	73504021	73504	Control	1032392996	53122121	6	10	2	8	0.868834	0.0677462	0.452187	-1.26769	0.480476	-1.25548	0.429448	-0.980338	0.342009	-0.738837	0.20616	-1.08688	0.731855	0.677407	0.745951	0.744499	0.650114	0.626763	0.508505	5	0	0.4	-1.02163	57	18	22	35	50	2	3	0	1	4	18	6	1	0	0	21
7350402502	7350402502	73504025	73504	Control	1032392996	53122121	13	13	7	12	0.87554	-0.438329	0.375442	1.07449	0.534444	0.633813	0.461464	1.46829	0.354019	0.600793	0.309058	1.20904	0.627915	0.67074	0.727524	0.765215	0.623658	0.542871	0.51188	4	1	0.5	0.709367	50	22	23	34	54	2	2	0	0	5	30	10	1	0	0	17
7350402702	7350402702	73504027	73504	Control	1032392996																		0.658642	0.690437	0.725894	0.67564	0.62078	0.571723	0.481683	4	0	0.25	-1.67976	57	14	14	35	53	1	4	0	0	0	22	6	0	0	1	19
7350402802	7350402802	73504028	73504	Control	1032392996	53122121	15	10	7	9	0.867811	0.28057	0.364648	0.20485	0.520663	0.752875	0.434714	-0.678131	0.30139	-0.477071	0.215676	-0.0904861	0.699626	0.680153	0.764128	0.720529	0.692552	0.602969	0.469781	5	1	0.4	-0.498652	42	14	13	30	45	3	3	1	0	0	22	10	0	0	1	17
7350402902	7350402902	73504029	73504	Control	1032392996	53122121	14	14	11	8	0.867811	0.28057	0.373059	0.889249	0.674381	0.216005	0.41414	0.855135	0.365082	0.564635	0.317546	1.29697	0.613075	0.674477	0.740145	0.742067	0.623658	0.565468	0.473869	6	1	0.5	0.709367	61	24	31	39	54	1	2	0	1	18	34	11	1	0	0	22
7350403202	7350403202	73504032	73504	Control	1032392996	53122121	8	11	1	8	0.870298	-0.0899289	0.397359	-0.551149	0.520127	0.129556	0.402864	-0.0484326	0.332531	0.311753	0.227885	0.160166	0.687465	0.691908	0.774606	0.668158	0.734252	0.629283	0.597213	4	1	1.25	1.02351	46	16	13	33	39	1	1	0	1	10	34	0	0	0	1	15
	7350403302	73504033	73504	Control																										7	0	0.428571	-1.00966	50	21	24	35	51	3	5	0	1	14	16	8	0	1	0	18
7358500102	7358500102	73585001	73585	Control	64703709	53122121	1	20	5	6	0.868834	0.0677462	0.397527	-0.54521	0.477877	-1.15895	0.441714	-0.841236	0.447809	-1.25873	0.202082	-0.702943	0.678973	0.69993	0.745951	0.765569	0.734252	0.560706	0.556761	3	0	0.666667	-0.309661	53	23	26	36	52	4	5	1	1	21	18	11	1	0	0	19
7358500202	7358500202	73585002	73585	Control	64703709	53122121	8	16	1	3	0.657445	-0.33105	0.452159	-1.27141	0.496145	-1.47097	0.435574	-1.01873	0.466539	-1.81715	0.220543	-1.50757	0.655193	0.67074	0.741665	0.695435	0.585744	0.532052	0.52832	4	0	0.5	-1.40483	40	22	16	33	45	2	1	0	0	18	35	4	1	0	0	15
7358500302	7358500302	73585003	73585	Control	1032392996	53122121	14	14	5	11	0.86846	0.123413	0.38306	1.5437	0.519462	0.497182	0.43923	1.19093	0.310548	-0.0879427	0.257957	0.614216	0.663274	0.713972	0.771592	0.765215	0.632676	0.561529	0.525666	5	0	0.6	-0.762669	60	23	13	38	52	2	5	0	0	10	24	5	1	0	0	23
7358500402	7358500402	73585004	73585	Control	64703709	53122121	11	7	4	5	0.874325	-0.371071	0.389219	-0.891413	0.495084	-0.753615	0.40821	-0.22353	0.466539	-1.81715	0.212437	-1.30273	0.6408	0.674458	0.75415	0.789603	0.64867	0.557963	0.46513	4	1	1	0.918794	32	12	9	24	30	4	4	0	1	1	33	13	0	0	1	11
7358500502	7358500502	73585005	73585	Control	64703709	53122121	19	26	11	15	0.513129	1.40166	0.373217	0.90206	0.534542	0.994476	0.473684	1.65594	0.311571	1.14811	0.315545	1.27645	0.643205	0.690437	0.741665	0.724684	0.623658	0.594002	0.472226	6	0	0.333333	-0.449278	63	24	32	42	59	3	4	0	0	12	22	9	1	0	0	26
7358500802	7358500802	73585008	73585	Control	64703709	53122121	5	8	5	14	0.573021	0.306989	0.358968	-0.201626	0.539239	0.681075	0.404441	-0.102134	0.343514	-0.270029	0.232236	0.235837	0.628976	0.677407	0.727524	0.662726	0.591826	0.54695	0.471574	5	1	0.6	0.751253	64	26	35	38	66	6	2	0	1	15	31	11	0	0	1	25
7358500902	7358500902	73585009	73585	Control	64703709	53122121	15	12	8	14	0.512685	1.0626	0.367146	0.399874	0.498088	0.318476	0.464109	1.50474	0.273973	0.590905	0.283201	0.92469	0.66593	0.67074	0.738635	0.688943	0.643511	0.535913	0.472995	3	0	0.333333	-1.64034	53	21	27	33	48	3	5	0	1	9	19	11	1	0	0	22
[truncated: 53 more rows]
[truncated: 60 more columns]
