# Supplementary material for: Impacts 2 years after a scalable early childhood development intervention to increase psychosocial stimulation in the home: A follow-up of a cluster randomised controlled trial in Colombia
Source: PLoS Med. 2018 Apr 24;15(4):e1002556. doi: 10.1371/journal.pmed.1002556 (PMC5915272; doi:10.1371/journal.pmed.1002556)
Supplement: S1 Data — (ZIP) [file pmed.1002556.s013.zip › S1_data/DATA/readme.txt]

This dataset contains all data used in the impact evaluation of �Does a Home Visiting Program in Early Childhood Have Sustained Effects on Development Two Years After It Ends? Evidence from Colombia�.
The following denote the rounds in which variables were collected: 
- BL= baseline
- EL= endline
- FU2 = medium-term follow-up (after 2 years)
